# Supplementary material for: The novel food evaluation process delays access to food innovation in the European Union
Source: NPJ Sci Food. 2025 Jul 1;9:117. doi: 10.1038/s41538-025-00492-x (PMC12219162; doi:10.1038/s41538-025-00492-x)
Supplement: Supplementary file 1 — Article_J.Lebloch_Dataset [file 41538_2025_492_MOESM1_ESM.xlsx]

## Sheet: Raw extraction
Subject	Question Number	Clockstop until	Last modified on	Phase	Type	Mandate Number	Authorisation Type	Substance(s)	CAS No	Output Number	Dossier received date	Dossier validated date	Output adopted/approved date	Output published date	Risk assessment deadline	Applicants	URL
Request for a scientific opinion on Locusta Migratoria as a novel food (NF 2018/0395)	EFSA-Q-2018-00513		2024-10-04	Ongoing Risk Assessment	Application	M-2018-0021	Novel Food Application				2018-06-20	2024-10-02			2025-07-01	Belgian Insect Industry Federation (BiiF)	https://open.efsa.europa.eu/questions/EFSA-Q-2018-00513
Application for authorisation of CBD isolate as a novel food	EFSA-Q-2024-00219		2024-10-03	Ongoing Risk Assessment	Application	M-2018-0021	Novel Food Application				2024-04-12	2024-10-01			2025-07-01	ROBERTET	https://open.efsa.europa.eu/questions/EFSA-Q-2024-00219
Application for authorization of Microbial hydrolysate from V. natriegens as a novel food	EFSA-Q-2024-00600		2024-10-03	Intake	Application	M-2018-0021	Novel Food Application				2024-10-02					MicroHarvest GmbH	https://open.efsa.europa.eu/questions/EFSA-Q-2024-00600
Application for authorization of isomerised sucrose (Vitalose) as a novel food	EFSA-Q-2024-00437		2024-10-02	Ongoing Risk Assessment	Application	M-2018-0021	Novel Food Application	6-O-Î±-D-glucopyranosyl-D-fructose | fructose | glucose | isomaltose | sucrose | Trehalulose	13718-94-0 | 499-40-1 | 50-99-7 | 51411-23-5 | 57-48-7 | 57-50-1		2024-07-03	2024-10-01			2025-07-01	BENEO GmbH	https://open.efsa.europa.eu/questions/EFSA-Q-2024-00437
Application for authorisation of Xuta (edible variety of Jatropha curcas L) roasted and ground seed kernels as traditional food	EFSA-Q-2024-00136		2024-10-01	Intake	Application	M-2018-0021	Traditional Food Application				2024-03-06					Jatropower AG	https://open.efsa.europa.eu/questions/EFSA-Q-2024-00136
Hazelnut Solids from Roasted in-shell Hazelnuts	EFSA-Q-2024-00283		2024-10-01	Ongoing Risk Assessment	Application	M-2018-0021	Novel Food Application				2024-05-03	2024-10-01			2025-07-01	RE-NUT AG	https://open.efsa.europa.eu/questions/EFSA-Q-2024-00283
Application for authorisation of extract of A. subrufescens and G. frondosa mycelia and H. erinaceus stem as a novel food	EFSA-Q-2024-00328		2024-10-01	Intake	Application	M-2018-0021	Novel Food Application				2024-06-06					Mycotech Pharma AS	https://open.efsa.europa.eu/questions/EFSA-Q-2024-00328
Application for authorization of Hydroethanolic Extract of Sceletium tortuosum and/or Sceletium crassicaule as a novel food	EFSA-Q-2024-00499		2024-10-01	Intake	Application	M-2018-0021	Novel Food Application	Maltodextrin | Mesembrenol | mesembrenone | mesembrine | mesembrinol | Silicon dioxide	23544-42-5 | 24880-43-1 | 25516-15-8 | 468-54-2 | 7631-86-9 | 9050-36-6		2024-07-29					HG&H Pharmaceuticals	https://open.efsa.europa.eu/questions/EFSA-Q-2024-00499
Application for authorisation of Coffee cherry pulp as a novel food	EFSA-Q-2024-00526		2024-10-01	Intake	Application	M-2018-0021	Novel Food Application				2024-08-19					TCI Co., Ltd.	https://open.efsa.europa.eu/questions/EFSA-Q-2024-00526
Application for authorization of Plant-based drink from Roasted in-shell Hazelnuts as a novel food	EFSA-Q-2024-00593		2024-10-01	Intake	Application	M-2018-0021	Novel Food Application				2024-09-27					RE-NUT AG	https://open.efsa.europa.eu/questions/EFSA-Q-2024-00593
Application for authorisation of Clostridium butyricum TO-A as a novel food	EFSA-Q-2022-00010	2024-09-30	2024-09-30	Ongoing Risk Assessment	Application	M-2018-0021	Novel Food Application	Clostridium butyricum TO-A | Clostridium butyricum TO-A (FERM BP-10866)			2022-01-10	2022-06-08			2025-02-17	TOA Biopharma Co., Ltd, Japan	https://open.efsa.europa.eu/questions/EFSA-Q-2022-00010
Application for authorisation of Potato Protein (High molecular weight) as a novel food	EFSA-Q-2023-00041	2024-09-30	2024-09-30	Ongoing Risk Assessment	Application	M-2018-0021	Novel Food Application				2023-01-25	2023-12-22			2025-04-05	CoÃ¶peratie Koninklijke AVEBE U.A.	https://open.efsa.europa.eu/questions/EFSA-Q-2023-00041
Application for authorisation of Ground lupine sprouts fortified with iron (fortified lupine sprouts) as a novel food	EFSA-Q-2023-00387		2024-09-30	Ongoing Risk Assessment	Application	M-2018-0021	Novel Food Application				2023-06-05	2024-08-08			2025-05-08	Uniwersytet Przyrodniczy w Poznaniu	https://open.efsa.europa.eu/questions/EFSA-Q-2023-00387
Request for an update of the Guidance on the preparation and submission of an application for authorisation of a novel food in the context of Regulation (EU) 2015/2283	EFSA-Q-2023-00442		2024-09-30	Published	Art 29 - Scientific opinion	M-2023-00074				ON-8961		2023-06-28	2024-06-27	2024-09-30			https://open.efsa.europa.eu/questions/EFSA-Q-2023-00442
Application for authorisation of Angiotensin (1-7) as a novel food	EFSA-Q-2024-00296		2024-09-30	Ongoing Risk Assessment	Application	M-2018-0021	Novel Food Application	Angiotensin II	51833-78-4		2024-05-08	2024-09-17			2025-06-17	FARMARICCI SINCE 1905	https://open.efsa.europa.eu/questions/EFSA-Q-2024-00296
Application for authorisation of Mycelium from oyster mushroom, produced via solid-state fermentation of Pleurotus ostreatus as a novel food	EFSA-Q-2024-00318		2024-09-30	Intake	Application	M-2018-0021	Novel Food Application				2024-05-28					MyForest Foods Co.	https://open.efsa.europa.eu/questions/EFSA-Q-2024-00318
Application for authorization of Zinc L-carnosine as a novel food	EFSA-Q-2024-00587		2024-09-30	Intake	Application	M-2018-0021	Novel Food Application	Zinc carnosine	107667-60-7		2024-09-25					Hamari Chemicals, Ltd	https://open.efsa.europa.eu/questions/EFSA-Q-2024-00587
Application for a modification of the authorised DHA-rich oil from Schizochytrium sp. as a novel food	EFSA-Q-2023-00410	2024-10-11	2024-09-27	Ongoing Risk Assessment	Application	M-2018-0021	Novel Food Application	fatty acid 22:6 (docosahexaenoic acid)	6217-54-5		2023-06-15	2023-10-10			2025-03-01	Bioplus Life Sciences	https://open.efsa.europa.eu/questions/EFSA-Q-2023-00410
Application for authorisation of Caesalpinia spinosa dried extract as a novel food	EFSA-Q-2024-00082		2024-09-27	Intake	Application	M-2018-0021	Novel Food Application				2024-02-07					Dreembio SAS	https://open.efsa.europa.eu/questions/EFSA-Q-2024-00082
Notification on Baru nut (Dipteryx alata Vogel) as traditional food	EFSA-Q-2024-00114		2024-09-27	Ongoing Risk Assessment	Application	M-2018-0021	Traditional food notification				2024-02-20	2024-09-23				COOP MISTA AGRIC F E P V A I DO CERRADO - COOPCERRADO	https://open.efsa.europa.eu/questions/EFSA-Q-2024-00114
Application for authorisation of Calcifediol as a novel food	EFSA-Q-2024-00265		2024-09-27	Intake	Application	M-2018-0021	Novel Food Application	25-hydroxycholecalciferol	19356-17-3		2024-04-19					Carbogen Amcis BV	https://open.efsa.europa.eu/questions/EFSA-Q-2024-00265
Application for authorisation of beta-Nicotinamide mononucleotide (beta-NMN) as a novel food	EFSA-Q-2023-00552	2025-03-28	2024-09-26	Ongoing Risk Assessment	Application	M-2018-0021	Novel Food Application	beta-Nicotinamide mononucleotide	1094-61-7		2023-08-22	2024-04-11			2025-10-11	EffePharm (Shanghai) Co., Ltd.	https://open.efsa.europa.eu/questions/EFSA-Q-2023-00552
Application for authorisation of L-theanine as a novel food	EFSA-Q-2024-00337		2024-09-25	Intake	Application	M-2018-0021	Novel Food Application	L-theanine	3081-61-6		2024-06-10					Taiyo GmbH	https://open.efsa.europa.eu/questions/EFSA-Q-2024-00337
Application for authorization of Iron-containing yeast as a novel food	EFSA-Q-2024-00523		2024-09-25	Intake	Application	M-2018-0021	Novel Food Application	Iron (Fe)	7439-89-6		2024-08-13					DANSTAR FERMENT AG	https://open.efsa.europa.eu/questions/EFSA-Q-2024-00523
Notification on Cochayuyo seaweed (Durvillaea antarctica/ Durvillaea Incurvata) as traditional food (NF-2023-12890)	EFSA-Q-2023-00582		2024-09-24	Intake	Application	M-2018-0021	Traditional food notification				2023-08-29					Buenalimento S.L. | RamÃ³n CÃ³nsul Berzunces | Sociedad Buenalimento Limitada	https://open.efsa.europa.eu/questions/EFSA-Q-2023-00582
Application for a modification of the authorised DHA 550 oil from Schizochytrium sp. as a novel food	EFSA-Q-2024-00003		2024-09-24	Publishing	Application	M-2018-0021	Novel Food Application	Glycerides, C14-22 and C16-22-unsaturated	68424-59-9		2024-01-03	2024-02-15	2024-09-24		2024-11-15	FERMENTALG	https://open.efsa.europa.eu/questions/EFSA-Q-2024-00003
Application for authorization of Duck cells from cell culture as a novel food	EFSA-Q-2024-00582		2024-09-24	Intake	Application	M-2018-0021	Novel Food Application				2024-09-23					Supreme SAS	https://open.efsa.europa.eu/questions/EFSA-Q-2024-00582
Application for authorisation of Humanâ€‘identical Milk Oligosaccharide Lactoâ€‘Nâ€‘Tetraose (LNT) as a novel food	EFSA-Q-2024-00281		2024-09-23	Intake	Application	M-2018-0021	Novel Food Application	Lacto-N-tetraose	14116-68-8		2024-05-02					FrieslandCampina Nederland B.V.	https://open.efsa.europa.eu/questions/EFSA-Q-2024-00281
Application for authorization of Magnesium Orotate Dihydrate as a novel food	EFSA-Q-2024-00419		2024-09-23	Intake	Application	M-2018-0021	Novel Food Application	Magnesium orotate	34717-03-8		2024-06-26					Gall Pharma GmbH	https://open.efsa.europa.eu/questions/EFSA-Q-2024-00419
Application for authorisation of Fungi protein as a novel food	EFSA-Q-2021-00519	2024-10-09	2024-09-20	Ongoing Risk Assessment	Application	M-2018-0021	Novel Food Application				2021-09-21	2022-10-11			2024-12-31		https://open.efsa.europa.eu/questions/EFSA-Q-2021-00519
Application for authorisation of Benfothiamine as a novel food	EFSA-Q-2024-00115		2024-09-20	Intake	Application	M-2018-0021	Novel Food Application	Benfotiamine	22457-89-2		2024-02-22					Gall Pharma GmbH	https://open.efsa.europa.eu/questions/EFSA-Q-2024-00115
Application for a modification of the authorised Arachidonic acid-rich oil from the fungus Mortierella alpina as a novel food	EFSA-Q-2022-00315	2024-11-30	2024-09-18	Ongoing Risk Assessment	Application	M-2018-0021	Novel Food Application	fatty acid 20:4 n-6 (arachidonic acid)	506-32-1		2022-05-18	2023-02-01			2025-03-13	ç½—ç›–ç‰¹ç”Ÿç‰©è¥å…»å“ï¼ˆæ­¦æ±‰ï¼‰æœ‰é™å…¬å¸	https://open.efsa.europa.eu/questions/EFSA-Q-2022-00315
Application for authorisation of Berberol 500 as a novel food	EFSA-Q-2024-00280		2024-09-18	Intake	Application	M-2018-0021	Novel Food Application	Berberine hydrochloride | Silymarin	633-65-8 | 65666-07-1		2024-05-02					PharmExtracta SpA	https://open.efsa.europa.eu/questions/EFSA-Q-2024-00280
Application for authorisation of Potato Protein (Low molecular weight) as a novel food	EFSA-Q-2024-00435	2024-09-23	2024-09-18	Ongoing Risk Assessment	Application	M-2018-0021	Novel Food Application				2024-07-03	2024-07-18			2025-05-09	CoÃ¶peratie Koninklijke AVEBE U.A.	https://open.efsa.europa.eu/questions/EFSA-Q-2024-00435
Application for authorisation of Serratiopeptidase (Serratia marcescens) as a novel food	EFSA-Q-2023-00205	2025-03-20	2024-09-17	Ongoing Risk Assessment	Application	M-2018-0021	Novel Food Application	Serralysin	70851-98-8		2023-03-17	2023-09-05			2025-06-06	Advanced Enzyme Technologies Ltd	https://open.efsa.europa.eu/questions/EFSA-Q-2023-00205
Application for authorisation of Almond solids from roasted in-shell almonds and plant-based drink from roasted in-shell almond as a novel food	EFSA-Q-2024-00151	2024-08-23	2024-09-17	Ongoing Risk Assessment	Application	M-2018-0021	Novel Food Application				2024-03-11	2024-07-12			2025-05-07	RE-NUT AG	https://open.efsa.europa.eu/questions/EFSA-Q-2024-00151
Application for authorization of Dicholine L-5-methyltetrahydrofolate (Dicholine L-5-MTHF) as a novel food	EFSA-Q-2024-00577		2024-09-17	Intake	Application	M-2018-0021	Novel Food Application				2024-09-17					Aprofol AG	https://open.efsa.europa.eu/questions/EFSA-Q-2024-00577
Updated request for a scientific opinion on the lipid-based particulate preparation of curcuminoids extracted from Curcuma longa L. rhizomes as novel food	EFSA-Q-2022-00602	2025-05-30	2024-09-16	Ongoing Risk Assessment	Application	M-2018-0021	Novel Food Application	Bisdemethoxycurcumin | Curcumin | Demethoxycurcumin	22608-11-3 | 24939-16-0 | 458-37-7		2022-09-30	2023-09-15			2025-11-09	Verdure Sciences Inc	https://open.efsa.europa.eu/questions/EFSA-Q-2022-00602
Request for a scientific opinion on mineral salt containing potassium and magnesium (NF 2018/0798)	EFSA-Q-2019-00230	2024-11-30	2024-09-13	Ongoing Risk Assessment	Application	M-2018-0021	Novel Food Application	Potassium magnesium chloride, hydrate	1318-27-0		2019-04-08	2019-09-11			2025-01-08	BK Guilini GmbH (ICL ladenburg)	https://open.efsa.europa.eu/questions/EFSA-Q-2019-00230
Application for authorisation of Nicotinamide mononucleotide (NMN) as a novel food	EFSA-Q-2024-00099		2024-09-13	Application Not Valid	Application	M-2018-0021	Novel Food Application	beta-Nicotinamide mononucleotide	1094-61-7		2024-02-16					Hackshot s.r.o.	https://open.efsa.europa.eu/questions/EFSA-Q-2024-00099
Application for authorization of Italian Oyster mushroom (Pleurotus pulmonarius) mycelium co-fermented with Chlorella vulgaris as a novel food	EFSA-Q-2024-00508		2024-09-13	Intake	Application	M-2018-0021	Novel Food Application				2024-07-31					Koralo GmbH	https://open.efsa.europa.eu/questions/EFSA-Q-2024-00508
Application for authorization of L-Î²-Aminoisobutyric Acid as a novel food	EFSA-Q-2024-00569		2024-09-12	Intake	Application	M-2018-0021	Novel Food Application	L-beta-Aminoisobutyric Acid	4249-19-8		2024-09-11					Nanjing Nutrabuilding Bio-tech Co., Ltd	https://open.efsa.europa.eu/questions/EFSA-Q-2024-00569
Request for a scientific opinion on mealworm (Tenebrio Molitor) as a novel food (NF 2018/0396).	EFSA-Q-2018-00746	2024-10-21	2024-09-11	Ongoing Risk Assessment	Application	M-2018-0021	Novel Food Application				2018-09-28	2019-12-02			2024-12-22	Belgian Insect Industry Federation (BiiF)	https://open.efsa.europa.eu/questions/EFSA-Q-2018-00746
Application for authorisation of DHA-rich oil from Schizochytrium limacinum A2 as a novel food	EFSA-Q-2024-00272		2024-09-11	Ongoing Risk Assessment	Application	M-2018-0021	Novel Food Application	fatty acid 22:6 (docosahexaenoic acid)	6217-54-5		2024-04-25	2024-09-10			2025-06-10	Huve Nutraceuticals Ltd.	https://open.efsa.europa.eu/questions/EFSA-Q-2024-00272
Application for a modification of the authorised Defatted Whole Cricket Powder as a novel food	EFSA-Q-2023-00375		2024-09-10	Application Not Valid	Application	M-2018-0021	Novel Food Application				2023-05-30					CRICKET ONE COMPANY LIMITED	https://open.efsa.europa.eu/questions/EFSA-Q-2023-00375
Application for authorisation of Nicotinamide riboside chloride (min. 95%) obtained by chemical synthesis as a novel food	EFSA-Q-2022-00007	2025-02-01	2024-09-09	Ongoing Risk Assessment	Application	M-2018-0021	Novel Food Application	Nicotinamide riboside chloride	23111-00-4		2022-01-06	2022-09-19			2025-06-04		https://open.efsa.europa.eu/questions/EFSA-Q-2022-00007
Application for authorisation of Maslinic rich extract from solid fraction of olives as a novel food	EFSA-Q-2022-00472		2024-09-09	Intake	Application	M-2018-0021	Novel Food Application	Maslinic acid	4373-41-5		2022-07-26					Extractos y Derivados S.L	https://open.efsa.europa.eu/questions/EFSA-Q-2022-00472
Application for authorization of Broad Spectrum Cannabidiol extract from Cannabis sativa L as a novel food	EFSA-Q-2024-00211		2024-09-09	Intake	Application	M-2018-0021	Novel Food Application				2024-04-08					SUNFLORA, INC.	https://open.efsa.europa.eu/questions/EFSA-Q-2024-00211
Application for authorization of Mangosteen peel extract as a novel food	EFSA-Q-2024-00428		2024-09-05	Intake	Application	M-2018-0021	Novel Food Application				2024-06-28					Fytexia	https://open.efsa.europa.eu/questions/EFSA-Q-2024-00428
Application for authorization of Plant-based Drink from Roasted in-shell Almonds as a novel food	EFSA-Q-2024-00550		2024-09-04	Intake	Application	M-2018-0021	Novel Food Application				2024-09-04					RE-NUT AG	https://open.efsa.europa.eu/questions/EFSA-Q-2024-00550
Request for scientific and technical assistance as regards the evaluation of Human Identical Milk Oligosaccharides (HiMOs) as novel foods	EFSA-Q-2024-00049		2024-09-02	Published	Art 31 - Scientific and technical assistance	M-2023-00157				EN-8994		2024-01-25	2024-08-26	2024-09-02	2024-08-31		https://open.efsa.europa.eu/questions/EFSA-Q-2024-00049
Application for authorization of Î²-Nicotinamide Mononucleotide (NMN) as a novel food	EFSA-Q-2024-00420		2024-08-29	Intake	Application	M-2018-0021	Novel Food Application	beta-Nicotinamide mononucleotide	1094-61-7		2024-06-26					SyncoZymes (Shanghai) Co., Ltd.	https://open.efsa.europa.eu/questions/EFSA-Q-2024-00420
Application for authorization of Cannabidiol Isolate from the Cannabis sativa L. plant as a novel food	EFSA-Q-2024-00440		2024-08-29	Intake	Application	M-2018-0021	Novel Food Application	Cannabidiol	13956-29-1		2024-07-04					SUNFLORA, INC.	https://open.efsa.europa.eu/questions/EFSA-Q-2024-00440
Application for authorization of Broad Spectrum Cannabis sativa L Extract as a novel food	EFSA-Q-2024-00441		2024-08-29	Intake	Application	M-2018-0021	Novel Food Application	Cannabidiol	13956-29-1		2024-07-04					SpectrumLeaf Ltd	https://open.efsa.europa.eu/questions/EFSA-Q-2024-00441
Application for authorization of Cannabidiol Isolate from Cannabis Sativa L. plant as a novel food	EFSA-Q-2024-00442		2024-08-29	Intake	Application	M-2018-0021	Novel Food Application	Cannabidiol	13956-29-1		2024-07-04					SpectrumLeaf Ltd	https://open.efsa.europa.eu/questions/EFSA-Q-2024-00442
Application for authorization of Cannabidiol Isolate from the Cannabis sativa L. plant as a novel food	EFSA-Q-2024-00443		2024-08-29	Intake	Application	M-2018-0021	Novel Food Application	Cannabidiol	13956-29-1		2024-07-04					CBD Hub UK	https://open.efsa.europa.eu/questions/EFSA-Q-2024-00443
Application for authorisation of Broad Spectrum Cannabis sativa L Extract as a novel food	EFSA-Q-2024-00444		2024-08-29	Intake	Application	M-2018-0021	Novel Food Application	Cannabidiol	13956-29-1		2024-07-04					CBD Hub UK	https://open.efsa.europa.eu/questions/EFSA-Q-2024-00444
Application for authorisation of Broad Spectrum extract from the Cannabis sativa. L plant as a novel food	EFSA-Q-2024-00445		2024-08-29	Intake	Application	M-2018-0021	Novel Food Application	Cannabidiol	13956-29-1		2024-07-04					RX Pharmatech Ltd	https://open.efsa.europa.eu/questions/EFSA-Q-2024-00445
Application for authorisation of Cannabidiol isolate from Cannabis sativa. L plant as a novel food	EFSA-Q-2024-00446		2024-08-29	Intake	Application	M-2018-0021	Novel Food Application	Cannabidiol	13956-29-1		2024-07-04					RX Pharmatech Ltd	https://open.efsa.europa.eu/questions/EFSA-Q-2024-00446
Application for authorisation of LPC-rich oil extract of Antarctic krill as a novel food	EFSA-Q-2024-00179		2024-08-27	Ongoing Risk Assessment	Application	M-2018-0021	Novel Food Application	Lysophosphatidylcholines	9008-30-4		2024-03-19	2024-08-27			2025-05-27	Aker BioMarine Antarctic AS	https://open.efsa.europa.eu/questions/EFSA-Q-2024-00179
Application for authorisation of cRG-I, a rhamnogalacturonan-rich fraction derived from carrot pomace as a novel food	EFSA-Q-2023-00025	2025-01-07	2024-08-26	Ongoing Risk Assessment	Application	M-2018-0021	Novel Food Application				2023-01-12	2023-11-08			2025-04-23	NutriLeads | NutriLeads B.V.	https://open.efsa.europa.eu/questions/EFSA-Q-2023-00025
Application for a modification of the authorised Phytosterols/phytostanols as a novel food	EFSA-Q-2023-00497		2024-08-22	Ongoing Risk Assessment	Application	M-2018-0021	Novel Food Application				2023-07-17	2024-01-04			2024-10-04	AOM	https://open.efsa.europa.eu/questions/EFSA-Q-2023-00497
Application for authorisation of Acheta domesticus (house cricket) spray-dried powder as a novel food	EFSA-Q-2023-00374		2024-08-20	Ongoing Risk Assessment	Application	M-2018-0021	Novel Food Application				2023-05-30	2024-08-13			2025-05-13	Alia Insect Farm societÃ agricola	https://open.efsa.europa.eu/questions/EFSA-Q-2023-00374
Application for authorisation of r-Î²LG. Beta-lactoglobulin produced through fermentation by Komagataella phaffi as a novel food	EFSA-Q-2024-00300		2024-08-20	Ongoing Risk Assessment	Application	M-2018-0021	Novel Food Application	Beta-lactoglobulin	9045-23-2		2024-05-14	2024-08-13			2025-05-13	Remilk	https://open.efsa.europa.eu/questions/EFSA-Q-2024-00300
Application for authorisation of Extracted oil derived from Nannochloropsis oculata as a novel food	EFSA-Q-2023-00013		2024-08-16	Ongoing Risk Assessment	Application	M-2018-0021	Novel Food Application	fatty acid 20:5 (eicosapentaenoic acid)	10417-94-4		2023-01-06	2024-06-21			2025-03-21	VAXA Technologies, Ltd.	https://open.efsa.europa.eu/questions/EFSA-Q-2023-00013
Application for authorisation of yellow tomato extract as a novel food	EFSA-Q-2024-00284		2024-08-16	Ongoing Risk Assessment	Application	M-2018-0021	Novel Food Application				2024-05-03	2024-08-13			2025-05-13	Lycored	https://open.efsa.europa.eu/questions/EFSA-Q-2024-00284
Application for authorisation of Calcium lactate malate (CaLM) as a novel food	EFSA-Q-2023-00488	2024-12-31	2024-08-13	Ongoing Risk Assessment	Application	M-2018-0021	Novel Food Application	Calcium lactate | Calcium malate	17482-42-7 | 5743-48-6		2023-07-12	2024-02-07			2025-07-03	Dr. Paul Lohmann GmbH & Co. KGaA	https://open.efsa.europa.eu/questions/EFSA-Q-2023-00488
Application for authorisation of Xylose isomerase as a novel food	EFSA-Q-2024-00015		2024-08-12	Intake	Application	M-2018-0021	Novel Food Application	Glucose isomerase	9055-00-9		2024-01-09					Intoleran. Digestive Experts	https://open.efsa.europa.eu/questions/EFSA-Q-2024-00015
Application for authorisation of Rapeseed protein-fibre concentrate as a novel food	EFSA-Q-2023-00160	2024-10-18	2024-08-09	Ongoing Risk Assessment	Application	M-2018-0021	Novel Food Application				2023-02-20	2023-05-26			2024-07-15	NapiFeryn BioTech Sp. z o.o.	https://open.efsa.europa.eu/questions/EFSA-Q-2023-00160
Request for a scientific opinion on Glucosyl hesperidin as a novel food (NF 2021/2455)	EFSA-Q-2021-00329		2024-08-08	Published	Application	M-2018-0021	Novel Food Application	Glucosyl hesperidin	161713-86-6	ON-8911	2021-06-08	2021-09-23	2024-06-26	2024-08-08	2024-07-22	Nagase Viita Co., Ltd.	https://open.efsa.europa.eu/questions/EFSA-Q-2021-00329
Application for a modification of the authorised D-Tagatose as a novel food	EFSA-Q-2022-00480	2024-11-22	2024-08-08	Ongoing Risk Assessment	Application	M-2018-0021	Novel Food Application	D-tagatose	87-81-0		2022-07-27	2023-10-24			2025-05-30	Bonumose, Inc.	https://open.efsa.europa.eu/questions/EFSA-Q-2022-00480
Application for authorisation of Lacto-N-triose II (LNT II) as a novel food	EFSA-Q-2024-00142		2024-08-05	Ongoing Risk Assessment	Application	M-2018-0021	Novel Food Application	Lacto-N-triose II	75645-27-1		2024-03-07	2024-07-29			2025-04-29	å±±ä¸œæ’é²ç”Ÿç‰©ç§‘æŠ€æœ‰é™å…¬å¸	https://open.efsa.europa.eu/questions/EFSA-Q-2024-00142
Application for authorisation of Schizochytrium sp. (LU310) oil as a novel food	EFSA-Q-2023-00750		2024-07-31	Application Not Valid	Application	M-2018-0021	Novel Food Application				2023-11-24					LinYi YouKang Biology Co., Ltd	https://open.efsa.europa.eu/questions/EFSA-Q-2023-00750
Request for a scientific opinion on Acheta domesticus powder as a novel food (NF 2020/1860)	EFSA-Q-2021-00262		2024-07-29	Published	Application	M-2018-0021	Novel Food Application			ON-8919	2021-05-11	2022-01-26	2024-06-26	2024-07-29	2024-07-14		https://open.efsa.europa.eu/questions/EFSA-Q-2021-00262
Request for a scientific opinion on Acheta domesticus as a novel food (NF 2018/0128)	EFSA-Q-2018-00543		2024-07-27	Ongoing Risk Assessment	Application	M-2018-0021	Novel Food Application				2018-07-03	2022-12-09			2024-11-15	Belgian Insect Industry Federation (BiiF)	https://open.efsa.europa.eu/questions/EFSA-Q-2018-00543
Application for authorisation of Egg membrane collagen peptides as a novel food	EFSA-Q-2023-00184	2025-01-23	2024-07-23	Ongoing Risk Assessment	Application	M-2018-0021	Novel Food Application				2023-03-06	2024-02-29			2025-06-01	Eggnovo SL	https://open.efsa.europa.eu/questions/EFSA-Q-2023-00184
Notification on Ramon tree (Brosimum Alicastrum) seed flour as traditional food	EFSA-Q-2023-00408		2024-07-22	Intake	Application	M-2018-0021	Traditional food notification				2023-06-09					SMART FOOD INNOVATION SL	https://open.efsa.europa.eu/questions/EFSA-Q-2023-00408
Application for authorisation of Nonapeptide and Pentapeptide mixture as a novel food	EFSA-Q-2023-00212	2024-10-25	2024-07-19	Ongoing Risk Assessment	Application	M-2018-0021	Novel Food Application				2023-03-23	2023-11-14			2025-05-10	Caregen Co., Ltd	https://open.efsa.europa.eu/questions/EFSA-Q-2023-00212
Application for authorisation of Beta Hydroxybutyrate salts mix (59% BHB-Na, 27% BHB-Mg, 14% BHB-Ca) as a novel food	EFSA-Q-2023-00678	2025-01-19	2024-07-19	Ongoing Risk Assessment	Application	M-2018-0021	Novel Food Application	calcium-3-hydroxybutyric acid | magnesium-3-hydroxybutyric acid | sodium-3-hydroxybutyric acid	150-83-4 | 51899-07-1 | 586976-57-0		2023-10-19	2024-06-21			2025-09-21	Pruvit Ventures, Inc.	https://open.efsa.europa.eu/questions/EFSA-Q-2023-00678
Application for authorisation of Dried defatted powder of Hermetia Illucens larvae as a novel food	EFSA-Q-2023-00703	2024-10-31	2024-07-19	Ongoing Risk Assessment	Application	M-2018-0021	Novel Food Application				2023-10-24	2024-07-05			2025-07-18	InnovaFeed	https://open.efsa.europa.eu/questions/EFSA-Q-2023-00703
Application for authorisation of Hermetia illucens larvae refined fat (Refined Black soldier fly larvae fat) as a novel food	EFSA-Q-2023-00847	2025-01-19	2024-07-19	Ongoing Risk Assessment	Application	M-2018-0021	Novel Food Application				2023-12-01	2024-05-31			2025-08-31	Protix	https://open.efsa.europa.eu/questions/EFSA-Q-2023-00847
Application for authorisation of 3-Fucosyllactose (3-FL) as a novel food	EFSA-Q-2024-00282		2024-07-17	Ongoing Risk Assessment	Application	M-2018-0021	Novel Food Application	3-fucosyllactose	41312-47-4		2024-05-02	2024-06-24			2025-03-24	Chr. Hansen A/S	https://open.efsa.europa.eu/questions/EFSA-Q-2024-00282
Revised request for scientific and technical assistance as regards the evaluation of Lemna Gibba and Lemna minor whole plant material as a novel food	EFSA-Q-2024-00297		2024-07-12	Published	Art 31 - Scientific and technical assistance	M-2024-00082				EN-8963		2024-05-08	2024-07-10	2024-07-12	2024-10-31		https://open.efsa.europa.eu/questions/EFSA-Q-2024-00297
Application for authorisation of Microbial protein-rich powder from Xanthobacter sp. SoF1 as a novel food	EFSA-Q-2022-00140	2024-11-30	2024-07-11	Ongoing Risk Assessment	Application	M-2018-0021	Novel Food Application				2022-02-18	2023-08-01			2025-06-07	Solar Foods Oy	https://open.efsa.europa.eu/questions/EFSA-Q-2022-00140
Application for a modification of the authorised Pasteurised Akkermansia muciniphila as a novel food	EFSA-Q-2023-00893	2025-01-08	2024-07-10	Ongoing Risk Assessment	Application	M-2018-0021	Novel Food Application				2023-12-19	2024-02-12			2025-05-15	The Akkermansia Company	https://open.efsa.europa.eu/questions/EFSA-Q-2023-00893
Notification on Castanea mollissima Blume as traditional food	EFSA-Q-2023-00540		2024-07-08	Intake	Application	M-2018-0021	Traditional food notification				2023-07-31					Tangshan City Meikeduo Food Co.,Ltd.	https://open.efsa.europa.eu/questions/EFSA-Q-2023-00540
Application for authorisation of Phytocomplex of Melissa officinalis L., leaves, from standardized cultures as a novel food	EFSA-Q-2023-00702	2025-01-06	2024-07-07	Ongoing Risk Assessment	Application	M-2018-0021	Novel Food Application	Melissa officinalis extract | Rosmarinic acid	20283-92-5 | 84082-61-1		2023-10-23	2024-03-05			2025-06-08	Aethera Biotech Srl	https://open.efsa.europa.eu/questions/EFSA-Q-2023-00702
Preparatory work for the safety evaluation by EFSA of Human-identical Milk Oligosaccharides as Novel Foods	EFSA-Q-2024-00421		2024-07-07	Publishing	Procurement	M-2023-00157						2024-06-27	2024-07-07		2024-07-31		https://open.efsa.europa.eu/questions/EFSA-Q-2024-00421
Application for authorisation of Î²-Nicotinamide mononucleotide (NMN) as a novel food	EFSA-Q-2022-00310		2024-07-05	Intake	Application	M-2018-0021	Novel Food Application	beta-Nicotinamide mononucleotide	1094-61-7		2022-05-11					LGD	https://open.efsa.europa.eu/questions/EFSA-Q-2022-00310
Application for authorisation of UV-treated milk as a novel food	EFSA-Q-2024-00268		2024-07-04	Intake	Application	M-2018-0021	Novel Food Application				2024-04-22					Lyras A/S	https://open.efsa.europa.eu/questions/EFSA-Q-2024-00268
Application for authorisation of Dihydroberberine as a novel food	EFSA-Q-2024-00298		2024-07-04	Intake	Application	M-2018-0021	Novel Food Application	Dihydroberberine	483-15-8		2024-05-08					Nanjing Nutrabuilding Bio-tech Co., Ltd	https://open.efsa.europa.eu/questions/EFSA-Q-2024-00298
Notification on Extract brewed from avocado seeds/ Avocado seed tea as traditional food	EFSA-Q-2023-00123		2024-07-03	Intake	Application	M-2018-0021	Traditional food notification				2023-02-14					Simply No Waste SWE AB	https://open.efsa.europa.eu/questions/EFSA-Q-2023-00123
Request for a scientific opinion on Arachidonic acid-rich oil from the fungus Mortierella alpina as a novel food (NF 2020/2104)	EFSA-Q-2021-00317	2024-06-30	2024-07-01	Application Withdrawn	Application	M-2018-0021	Novel Food Application	fatty acid 16:0 (palmitic acid) | fatty acid 20:4 n-6 (arachidonic acid) | Linoleic acid | oleic acid | Stearic acid	112-80-1 | 506-32-1 | 57-10-3 | 57-11-4 | 60-33-3		2021-06-04	2021-10-07			2024-12-11	BASF SE	https://open.efsa.europa.eu/questions/EFSA-Q-2021-00317
Dried whole fruits of Synsepalum dulcificum	EFSA-Q-2022-00276		2024-07-01	Intake	Application	M-2018-0021	Traditional food notification				2022-02-22					Labaiebox	https://open.efsa.europa.eu/questions/EFSA-Q-2022-00276
Application for authorisation of Broad Spectrum Distillate| Industrial Hemp Broad Spectrum Distillate as a novel food	EFSA-Q-2022-00332		2024-07-01	Intake	Application	M-2018-0021	Novel Food Application	Cannabidiol	13956-29-1		2022-05-23					KND Labs, LLC	https://open.efsa.europa.eu/questions/EFSA-Q-2022-00332
Notification on Roasted seeds of Dipteryx Alata Vogel as traditional food (NF-2021-0730)	EFSA-Q-2022-00428		2024-07-01	Application Withdrawn	Application	M-2018-0021	Traditional food notification				2022-06-28					Biodiver do Brasil Ltda.	https://open.efsa.europa.eu/questions/EFSA-Q-2022-00428
Application for authorisation of Coffee Fruit Concentrate as a novel food	EFSA-Q-2023-00299		2024-07-01	Intake	Application	M-2018-0021	Novel Food Application				2023-04-27					Sanam Company S.A.S	https://open.efsa.europa.eu/questions/EFSA-Q-2023-00299
Application for authorisation of L-alpha-glycerylphosphorylcholine (L-alpha-GPC) from soya phospholipids (lecithin) as a novel food	EFSA-Q-2023-00492	2024-09-03	2024-07-01	Ongoing Risk Assessment	Application	M-2018-0021	Novel Food Application	Choline glycerophosphate	28319-77-9		2023-07-13	2024-02-12			2025-02-12	Chemi S.p.A	https://open.efsa.europa.eu/questions/EFSA-Q-2023-00492
Application for authorisation of Synthetic paraxanthine as a novel food	EFSA-Q-2023-00571	2024-12-25	2024-07-01	Ongoing Risk Assessment	Application	M-2018-0021	Novel Food Application	3,7-dihydro-1,7-dimethyl-1H-purine-2,6-dione	611-59-6		2023-08-30	2024-02-12			2025-07-15	Ingenious Ingredients LP	https://open.efsa.europa.eu/questions/EFSA-Q-2023-00571
Application for a modification of the authorised 6â€™-Sialyllactose sodium salt (6â€™-SL) as a novel food	EFSA-Q-2023-00710	2025-01-06	2024-07-01	Ongoing Risk Assessment	Application	M-2018-0021	Novel Food Application	6â€™-Sialyllactose sodium salt	157574-76-0		2023-10-30	2024-02-21			2025-06-03	Inbiose N.V.	https://open.efsa.europa.eu/questions/EFSA-Q-2023-00710
Application for authorisation of DAG/MAG-BHB as a novel food	EFSA-Q-2023-00848	2025-06-03	2024-07-01	Ongoing Risk Assessment	Application	M-2018-0021	Novel Food Application	(R)-3-hydroxybutyrate | DAG-BHB | Glycerol | MAG-BHB | Trimethylarsoniopropionate	135304-38-0 | 389066-92-6 | 3976-69-0 | 56-81-5		2023-12-01	2024-02-26			2025-11-29	Unichem Estense srl	https://open.efsa.europa.eu/questions/EFSA-Q-2023-00848
Application for a modification of the authorised 3â€™-Sialyllactose sodium salt (3â€™-SL) as a novel food	EFSA-Q-2024-00002	2025-01-06	2024-07-01	Ongoing Risk Assessment	Application	M-2018-0021	Novel Food Application	3â€™-Sialyllactose sodium salt	128596-80-5		2024-01-03	2024-03-18			2025-06-30	Inbiose N.V.	https://open.efsa.europa.eu/questions/EFSA-Q-2024-00002
Notification on edible bird nest as traditional food	EFSA-Q-2024-00267		2024-07-01	Intake	Application	M-2018-0021	Traditional food notification				2024-04-22					Ittica Gesia srl	https://open.efsa.europa.eu/questions/EFSA-Q-2024-00267
Application for authorisation of CBD Isolate as a novel food	EFSA-Q-2021-00752		2024-06-28	Intake	Application	M-2018-0021	Novel Food Application	Cannabidiol	13956-29-1		2021-12-09					Endoca B.V.	https://open.efsa.europa.eu/questions/EFSA-Q-2021-00752
Application for authorisation of Corn protein as a novel food	EFSA-Q-2021-00521	2024-07-08	2024-06-27	Application Withdrawn	Application	M-2018-0021	Novel Food Application				2021-09-22	2022-05-13			2024-11-28	Cargill R&D Centre Europe BVBA	https://open.efsa.europa.eu/questions/EFSA-Q-2021-00521
Application for authorisation of Dragonfly Biosciences 98%+ CBD Isolate as a novel food	EFSA-Q-2022-00336		2024-06-26	Intake	Application	M-2018-0021	Novel Food Application	Cannabidiol	13956-29-1		2022-05-24					Dragonfly Biosciences ltd	https://open.efsa.europa.eu/questions/EFSA-Q-2022-00336
Application for authorisation of Dragonfly Biosciences 70%+ Cannabidiol (CBD) Extract as a novel food	EFSA-Q-2022-00337		2024-06-25	Intake	Application	M-2018-0021	Novel Food Application	Cannabidiol	13956-29-1		2022-05-24					Dragonfly Biosciences ltd	https://open.efsa.europa.eu/questions/EFSA-Q-2022-00337
Application for authorisation of S.oralis 89A as a novel food	EFSA-Q-2022-00492		2024-06-25	Intake	Application	M-2018-0021	Novel Food Application	Streptococcus oralis subsp. Tigurinus 89a			2022-07-29					Winclove Probiotics	https://open.efsa.europa.eu/questions/EFSA-Q-2022-00492
Application for authorisation of Vitamin D3 containing UV-treated mealworm oil as a novel food	EFSA-Q-2022-00534	2024-10-17	2024-06-25	Ongoing Risk Assessment	Application	M-2018-0021	Novel Food Application				2022-08-29	2023-10-11			2025-02-22	Nutri'Earth	https://open.efsa.europa.eu/questions/EFSA-Q-2022-00534
Application for a modification of the authorised 2â€²-Fucosyllactose as a novel food.	EFSA-Q-2021-00643		2024-06-24	Published	Application	M-2018-0021	Novel Food Application	2'-Fucosyllactose	41263-94-9	ON-8334	2021-11-03	2022-09-28	2023-09-26	2023-11-08	2023-10-03	Chr. Hansen A/S	https://open.efsa.europa.eu/questions/EFSA-Q-2021-00643
Application for authorisation of Esterified Propoxylated Glycerol (EPG) as a novel food	EFSA-Q-2022-00088	2025-01-13	2024-06-24	Ongoing Risk Assessment	Application	M-2018-0021	Novel Food Application				2022-02-11	2023-02-24			2025-07-24	Epogee LLC | Epogee, LLC	https://open.efsa.europa.eu/questions/EFSA-Q-2022-00088
Makhana are the roasted and popped seed kernels of Euryale ferox Salisb.	EFSA-Q-2022-00237		2024-06-20	Published	Application	M-2018-0021	Traditional food notification			EN-7538	2021-11-04	2022-03-22	2022-07-18	2022-09-05		Zenko Superfoods Pte. Ltd.	https://open.efsa.europa.eu/questions/EFSA-Q-2022-00237
Request for a scientific opinion on Vitamin D2 mushroom powder as a novel food (NF 2020/2226)	EFSA-Q-2020-00849		2024-06-12	Published	Application	M-2018-0021	Novel Food Application	ergocalciferol	50-14-6	ON-8817	2020-12-22	2021-05-28	2024-04-30	2024-06-12	2024-08-14	Luxidum GmbH	https://open.efsa.europa.eu/questions/EFSA-Q-2020-00849
Application for authorisation of Dried C. reinhardtiialgae as a novel food	EFSA-Q-2023-00301	2024-06-30	2024-06-12	Ongoing Risk Assessment	Application	M-2018-0021	Novel Food Application				2023-04-28	2023-07-31			2024-11-14	Triton Algae Innovations, Ltd.	https://open.efsa.europa.eu/questions/EFSA-Q-2023-00301
Application for authorisation of Cannabidiol (CBD) isolate -APO as a novel food	EFSA-Q-2022-00333		2024-06-05	Intake	Application	M-2018-0021	Novel Food Application	Cannabidiol	13956-29-1		2022-05-23					Euphoria Trade s.r.o.	https://open.efsa.europa.eu/questions/EFSA-Q-2022-00333
Application for authorisation of Root extract of Pelargonium sidoides DC. as a novel food	EFSA-Q-2023-00651		2024-05-27	Application Not Valid	Application	M-2018-0021	Novel Food Application				2023-10-04						https://open.efsa.europa.eu/questions/EFSA-Q-2023-00651
Request for a scientific opinion on Algal meal and oleoresin of Haematococcus pluvialis containing astaxanthin as a novel food (NF 2021/2418)	EFSA-Q-2021-00319	2024-12-31	2024-05-15	Ongoing Risk Assessment	Application	M-2018-0021	Novel Food Application	Astaxanthin	472-61-7		2021-06-04	2022-05-20			2025-03-01	AstaReal AB	https://open.efsa.europa.eu/questions/EFSA-Q-2021-00319
Request for a scientific opinion on Protein-rich flour from fresh larvae of mealworm (Tenebrio molitor) as a novel food (NF 2020/1959)	EFSA-Q-2021-00105	2024-12-06	2024-05-08	Ongoing Risk Assessment	Application	M-2018-0021	Novel Food Application				2021-02-24	2021-06-01			2025-02-18	Ynsect	https://open.efsa.europa.eu/questions/EFSA-Q-2021-00105
Application for authorisation of Organic European hemp oil extract (aerial parts) as a novel food	EFSA-Q-2021-00522	2025-02-28	2024-05-08	Ongoing Risk Assessment	Application	M-2018-0021	Novel Food Application	Cannabidiol	13956-29-1		2021-09-22	2023-10-20			2025-08-19	HempFusion | Verdant Nature LLC	https://open.efsa.europa.eu/questions/EFSA-Q-2021-00522
Application for a modification of the authorised of 2â€™-Fucosyllactose (2â€™-FL) as a novel food	EFSA-Q-2023-00637		2024-05-06	Application Not Valid	Application	M-2018-0021	Novel Food Application	2'-Fucosyllactose	41263-94-9		2023-09-21					è™¹æ‘¹ç”Ÿç‰©ç§‘æŠ€(ä¸Šæµ·)æœ‰é™å…¬å¸	https://open.efsa.europa.eu/questions/EFSA-Q-2023-00637
Application for authorisation of Postbiotic protein from bacteria (Clostridium tyrobutyricum) as a novel food	EFSA-Q-2023-00291	2024-10-25	2024-04-26	Ongoing Risk Assessment	Application	M-2018-0021	Novel Food Application				2023-04-24	2024-01-16			2025-04-17	Superbrewed Food	https://open.efsa.europa.eu/questions/EFSA-Q-2023-00291
Application for a modification of the authorised Lacto-N-tetraose as a novel food	EFSA-Q-2023-00671	2024-10-24	2024-04-24	Ongoing Risk Assessment	Application	M-2018-0021	Novel Food Application	Lacto-N-tetraose	14116-68-8		2023-10-16	2024-01-19			2025-04-21	Inbiose N.V.	https://open.efsa.europa.eu/questions/EFSA-Q-2023-00671
Application for authorisation of Beta-lactoglobulin produced via fermentation by Trichoderma reesei as a novel food	EFSA-Q-2022-00591		2024-04-22	Application Not Valid	Application	M-2018-0021	Novel Food Application				2022-09-27					Perfect Day	https://open.efsa.europa.eu/questions/EFSA-Q-2022-00591
Request for a scientific opinion on Natural Cannabidiol (CBD) Isolate in Hemp Seed Oil (or other food grade oil) as a novel food (NF 2020/2031)	EFSA-Q-2022-00858	2024-11-04	2024-04-22	Ongoing Risk Assessment	Application	M-2018-0021	Novel Food Application	Cannabidiol	13956-29-1		2022-12-13	2024-01-19			2025-05-29	EIHA projects GmbH	https://open.efsa.europa.eu/questions/EFSA-Q-2022-00858
Application for authorisation of Olive fruit dry extract standardized in hydroxytyrosol (10 or 20%) as a novel food	EFSA-Q-2021-00271	2025-04-15	2024-04-19	Ongoing Risk Assessment	Application	M-2018-0021	Novel Food Application	Hydroxytyrosol	10597-60-1		2021-05-17	2022-01-13			2025-09-05	NATAC BIOTECH S.L.	https://open.efsa.europa.eu/questions/EFSA-Q-2021-00271
Request for a scientific opinion on Hermetia illucens meal as a novel food (NF 2018/0765).	EFSA-Q-2019-00046	2023-04-01	2024-04-03	Application Withdrawn	Application	M-2018-0021	Novel Food Application				2019-01-28	2019-12-20			2023-09-27	Enorm Biofactory A/S	https://open.efsa.europa.eu/questions/EFSA-Q-2019-00046
Application for a modification of the authorised ChutaÂ® as a novel food	EFSA-Q-2023-00416	2024-11-25	2024-03-20	Ongoing Risk Assessment	Application	M-2018-0021	Novel Food Application				2023-06-16	2024-01-19			2025-06-27	Chuta Nut GmbH	https://open.efsa.europa.eu/questions/EFSA-Q-2023-00416
Application for authorisation of Anaerobutyricum soehngenii CH106 as a novel food	EFSA-Q-2022-00552	2024-09-28	2024-03-18	Ongoing Risk Assessment	Application	M-2018-0021	Novel Food Application	Anaerobutyricum soehngenii CH106			2022-09-12	2023-06-08			2025-03-04	Caelus Pharmaceuticals BV	https://open.efsa.europa.eu/questions/EFSA-Q-2022-00552
Application for a modification of the authorised Arachidonic acid (ARA)-rich oil from the fungus Mortierella alpina as a novel food	EFSA-Q-2023-00536		2024-03-18	Application Not Valid	Application	M-2018-0021	Novel Food Application	fatty acid 20:4 n-6 (arachidonic acid)	506-32-1		2023-07-31	2023-10-13				å®‰å¾½å¤©å‡¯ç”Ÿç‰©ç§‘æŠ€æœ‰é™å…¬å¸	https://open.efsa.europa.eu/questions/EFSA-Q-2023-00536
Application for a modification of the authorised Chitin-glucan from Aspergillus niger as a novel food	EFSA-Q-2023-00411		2024-03-14	Ongoing Risk Assessment	Application	M-2018-0021	Novel Food Application				2023-06-15	2024-01-18			2024-10-18	kitoZyme	https://open.efsa.europa.eu/questions/EFSA-Q-2023-00411
Request for a scientific opinion on Magnesium L-threonate as a novel food (NF 2021/2453)	EFSA-Q-2021-00203		2024-03-13	Published	Application	M-2018-0021	Novel Food Application	Magnesium L-threonate	778571-57-6	ON-8656	2021-04-15	2021-07-22	2024-01-30	2024-03-13	2023-12-05	AIDP, Inc	https://open.efsa.europa.eu/questions/EFSA-Q-2021-00203
Request for a scientific opinion on Ashitaba sap powder as a novel food (NF 2019/1247)	EFSA-Q-2019-00536		2024-03-11	Published	Application	M-2018-0021	Novel Food Application			ON-8645	2019-08-22	2019-12-19	2024-02-01	2024-03-11	2024-04-01	Japan Bio Science Laboratory Ltd	https://open.efsa.europa.eu/questions/EFSA-Q-2019-00536
EFSA Scientific Colloquium 27: Cell Culture-derived Foods and Food Ingredients	EFSA-Q-2024-00107		2024-03-11	Published	Art 31 - Scientific and technical assistance	M-2023-00074				EN-8664		2024-02-20	2024-02-20	2024-03-11	2024-03-31		https://open.efsa.europa.eu/questions/EFSA-Q-2024-00107
Application for authorisation of Broad Spectrum Hemp Extract 70% as a novel food	EFSA-Q-2023-00198	2026-03-08	2024-03-08	Ongoing Risk Assessment	Application	M-2018-0021	Novel Food Application	Cannabidiol	13956-29-1		2023-03-14	2023-11-14			2026-08-14	ROBERTET	https://open.efsa.europa.eu/questions/EFSA-Q-2023-00198
Application for authorisation of Calcium Magnesium Citrate as a novel food	EFSA-Q-2022-00245		2024-02-16	Application Not Valid	Application	M-2018-0021	Novel Food Application	Calcium magnesium Citrate Pentahydrate	1370511-52-6		2022-04-05					Jost Chemical Co.	https://open.efsa.europa.eu/questions/EFSA-Q-2022-00245
Application for authorisation of Cannabidiol (CBD) as an ingredient to be used as such in food supplements as a novel food	EFSA-Q-2022-00311		2024-02-16	Application Not Valid	Application	M-2018-0021	Novel Food Application	Cannabidiol	13956-29-1		2022-05-11					ROBERTET	https://open.efsa.europa.eu/questions/EFSA-Q-2022-00311
Application for authorisation of Dried defatted powder of Hermetia Illucens larvae as a novel food	EFSA-Q-2022-00430		2024-02-16	Application Not Valid	Application	M-2018-0021	Novel Food Application				2022-07-01					InnovaFeed	https://open.efsa.europa.eu/questions/EFSA-Q-2022-00430
Application for modification of use of DHA 550 oil from Schizochytrium sp. as a novel food	EFSA-Q-2022-00734		2024-02-16	Application Not Valid	Application	M-2018-0021	Novel Food Application	fatty acid 22:6 (docosahexaenoic acid)	6217-54-5		2022-10-13					FERMENTALG	https://open.efsa.europa.eu/questions/EFSA-Q-2022-00734
Application for authorisation of Thermally dried yellow mealworm (Tenebrio molitor larvae), either whole or in the form of powder as a novel food	EFSA-Q-2022-00794		2024-02-16	Application Not Valid	Application	M-2018-0021	Novel Food Application				2022-11-11	2023-08-18				Insekt Label Biotech S.L.	https://open.efsa.europa.eu/questions/EFSA-Q-2022-00794
Application for authorisation of Pea protein fermented by shiitake mushroom mycelia as a novel food	EFSA-Q-2022-00618		2024-02-15	Application Not Valid	Application	M-2018-0021	Novel Food Application				2022-10-05					MycoTechnology, Inc.	https://open.efsa.europa.eu/questions/EFSA-Q-2022-00618
Application for authorisation of Alpinia oxyphylla derived molecule (C1/PD-00105) as a novel food	EFSA-Q-2023-00369		2024-02-15	Application Not Valid	Application	M-2018-0021	Novel Food Application				2023-05-25					Technophage	https://open.efsa.europa.eu/questions/EFSA-Q-2023-00369
Application for authorisation of L-Î²-Aminoisobutyric Acid as a novel food	EFSA-Q-2022-00493		2024-02-14	Application Not Valid	Application	M-2018-0021	Novel Food Application	L-beta-Aminoisobutyric Acid	4249-19-8		2022-07-29					Nanjing Nutrabuilding Bio-tech Co., Ltd	https://open.efsa.europa.eu/questions/EFSA-Q-2022-00493
Application for authorisation of Salvia haenkei dry extract as a novel food	EFSA-Q-2023-00687		2024-02-14	Application Not Valid	Application	M-2018-0021	Novel Food Application				2023-10-19					IBSA Farmaceutici Italia	https://open.efsa.europa.eu/questions/EFSA-Q-2023-00687
Request for a scientific opinion on Isomalto-oligosaccharide as a novel food (NF 2021/2469)	EFSA-Q-2021-00185		2024-02-05	Published	Application	M-2018-0021	Novel Food Application			ON-8543	2021-03-29	2021-10-15	2023-12-14	2024-02-05	2024-01-11	BioNeutra North America Inc.	https://open.efsa.europa.eu/questions/EFSA-Q-2021-00185
Request for a scientific opinion on Yarrowia lipolytica yeast biomass as a novel food (NF 2020/1908)	EFSA-Q-2020-00491		2024-01-31	Published	Application	M-2018-0021	Novel Food Application			ON-8416	2020-07-06	2020-11-09	2023-10-26	2023-11-29	2023-12-09	Skotan S.A.	https://open.efsa.europa.eu/questions/EFSA-Q-2020-00491
Request for a scientific opinion on Monosodium salt of L-5-methyltetrahydrofolic acid as a novel food (NF 2020/2160)	EFSA-Q-2021-00079		2024-01-31	Published	Application	M-2018-0021	Novel Food Application	5-Methyl-tetrahydrofolate	134-35-0	ON-8417	2021-02-03	2021-06-28	2023-10-26	2023-11-29	2023-11-26	Merck & Cie	https://open.efsa.europa.eu/questions/EFSA-Q-2021-00079
Request for scientific and technical assistance as regards the evaluation of calcidiol monohydrate as a novel food	EFSA-Q-2023-00604		2024-01-31	Published	Art 31 - Scientific and technical assistance	M-2023-00115		CalcifediolÂ Monohydrate	63283-36-3	ON-8520		2023-09-08	2023-12-07	2024-01-25	2023-12-31		https://open.efsa.europa.eu/questions/EFSA-Q-2023-00604
"Notification on Bambara Groundnut (NF 2019/1253)"	EFSA-Q-2023-00632		2024-01-31	Published	Application	M-2018-0021	Traditional food notification			EN-8571	2023-09-14	2023-09-14	2024-01-10	2024-01-29	2024-01-14		https://open.efsa.europa.eu/questions/EFSA-Q-2023-00632
Request for a scientific opinion on Helix Complex Snail Mucus (HSM) as a novel food (NF 2019/1077)	EFSA-Q-2019-00388		2024-01-24	Published	Application	M-2018-0021	Novel Food Application			ON-8492	2019-06-19		2023-11-29	2024-01-24		HELIXPHARMA S.R.L.	https://open.efsa.europa.eu/questions/EFSA-Q-2019-00388
Request for a scientific opinion on Isomaltulose syrup (dried) (NF 2018/0330).	EFSA-Q-2018-00609		2024-01-22	Published	Application	M-2018-0021	Novel Food Application			ON-8491	2018-07-26	2019-03-21	2023-11-29	2024-01-22	2023-12-24	Evonik Creavis Gmbh	https://open.efsa.europa.eu/questions/EFSA-Q-2018-00609
Request for a scientific opinion on Yellow/orange tomato extract as a novel food (NF 2021/2369)	EFSA-Q-2021-00201		2024-01-22	Application Withdrawn	Application	M-2018-0021	Novel Food Application	beta-carotene | Lycopene	502-65-8 | 7235-40-7	ON-7994	2021-04-13	2021-09-06	2023-03-28	2023-05-17	2023-05-22	Lycored	https://open.efsa.europa.eu/questions/EFSA-Q-2021-00201
Request for a scientific opinion on Protein powders from the Alphitobius diaperinus larva as a novel food (NF 2019/1292)	EFSA-Q-2019-00690	2025-12-01	2024-01-04	Ongoing Risk Assessment	Application	M-2018-0021	Novel Food Application				2019-10-30	2021-09-13			2026-03-06	Protifarm Holding NV	https://open.efsa.europa.eu/questions/EFSA-Q-2019-00690
Request for a scientific opinion on 2â€²-Fucosyllactose as a novel food (NF 2021/2394)	EFSA-Q-2021-00407		2024-01-02	Publishing	Application	M-2018-0021	Novel Food Application	2'-Fucosyllactose	41263-94-9		2021-07-08	2021-12-07	2023-09-26		2023-09-27	Kyowa Hakko Bio Co., Ltd.	https://open.efsa.europa.eu/questions/EFSA-Q-2021-00407
Request for a scientific opinion on Dried biomass of Galdieria sulphuraria as a novel food (NF 2019/1342)	EFSA-Q-2019-00660	2024-11-08	2023-12-14	Ongoing Risk Assessment	Application	M-2018-0021	Novel Food Application				2019-10-22	2020-04-22			2025-03-06	FERMENTALG	https://open.efsa.europa.eu/questions/EFSA-Q-2019-00660
Application for authorisation of Dried C. reinhardtii algae as a novel food	EFSA-Q-2021-00476		2023-12-14	Application Not Valid	Application	M-2018-0021	Novel Food Application				2021-08-25					Triton Algae Innovations, Ltd.	https://open.efsa.europa.eu/questions/EFSA-Q-2021-00476
Application for modification of use of Xia Powder 435 as a novel food	EFSA-Q-2021-00551		2023-12-14	Published	Application	M-2018-0021	Novel Food Application			ON-7904	2021-10-04	2022-03-23	2023-02-27	2023-04-20	2023-06-20		https://open.efsa.europa.eu/questions/EFSA-Q-2021-00551
Application for authorisation of Cannabidiol rich hemp extract produced from Cannabis sativa L. as a novel food	EFSA-Q-2021-00565		2023-12-14	Application Not Valid	Application	M-2018-0021	Novel Food Application	Cannabidiol	13956-29-1		2021-10-06					Becanex GmbH	https://open.efsa.europa.eu/questions/EFSA-Q-2021-00565
Application for authorisation of Cannabidiol (CBD) Isolate, 98%+ (CBD), THC < 0.2%, Other Hemp â‰¤ 2% as a novel food	EFSA-Q-2021-00642		2023-12-14	Application Not Valid	Application	M-2018-0021	Novel Food Application	Cannabidiol	13956-29-1		2021-11-03					Big Sky Scientific, L.L.C.	https://open.efsa.europa.eu/questions/EFSA-Q-2021-00642
Application for authorisation of Rapeseed protein-fibre concentrate as a novel food	EFSA-Q-2021-00716		2023-12-14	Application Not Valid	Application	M-2018-0021	Novel Food Application				2021-11-30					NapiFeryn BioTech Sp. z o.o.	https://open.efsa.europa.eu/questions/EFSA-Q-2021-00716
Application for authorisation of Dry cacaofruit cascara (Theobroma cacao L.) as a novel food	EFSA-Q-2022-00005	2023-01-16	2023-12-14	Application Withdrawn	Application	M-2018-0021	Novel Food Application				2022-01-05	2022-04-25			2023-05-31	Cabosse Naturals NV	https://open.efsa.europa.eu/questions/EFSA-Q-2022-00005
Application for authorisation of Lacto-N-tetraose as a novel food	EFSA-Q-2022-00085		2023-12-14	Application Not Valid	Application	M-2018-0021	Novel Food Application	Lacto-N-tetraose	14116-68-8		2022-02-11					Inbiose N.V.	https://open.efsa.europa.eu/questions/EFSA-Q-2022-00085
Application for modification of use of Sialyllactose sodium salt (6'-SL) as a novel food	EFSA-Q-2022-00086		2023-12-14	Application Not Valid	Application	M-2018-0021	Novel Food Application	6â€™-Sialyllactose sodium salt	157574-76-0		2022-02-11					Inbiose N.V.	https://open.efsa.europa.eu/questions/EFSA-Q-2022-00086
Application for modification of use of Sialyllactose sodium salt (3'-SL) as a novel food	EFSA-Q-2022-00087		2023-12-14	Application Not Valid	Application	M-2018-0021	Novel Food Application	3â€™-Sialyllactose sodium salt	128596-80-5		2022-02-11					Inbiose N.V.	https://open.efsa.europa.eu/questions/EFSA-Q-2022-00087
Application for authorisation of Hermetia illucens larvae refined fat (Refined Black soldier fly larvae fat) as a novel food	EFSA-Q-2022-00095		2023-12-14	Application Not Valid	Application	M-2018-0021	Novel Food Application				2022-02-14					Protix B.V.	https://open.efsa.europa.eu/questions/EFSA-Q-2022-00095
Application for authorisation of Cannabidiol aus Pflanzenextrakt as a novel food	EFSA-Q-2022-00164		2023-12-14	Application Not Valid	Application	M-2018-0021	Novel Food Application	Cannabidiol	13956-29-1		2022-02-28					Hanfama Pflanzen Produktions GmbH	https://open.efsa.europa.eu/questions/EFSA-Q-2022-00164
Application for authorisation of DAG/MAG-BHB as a novel food	EFSA-Q-2022-00479		2023-12-14	Application Not Valid	Application	M-2018-0021	Novel Food Application				2022-07-27					Unichem Estense srl	https://open.efsa.europa.eu/questions/EFSA-Q-2022-00479
Application for authorisation of Melissa officinalis L., leaves from standardized cultures as a novel food	EFSA-Q-2022-00491		2023-12-14	Application Not Valid	Application	M-2018-0021	Novel Food Application	Melissa officinalis extract | Rosmarinic acid	20283-92-5 | 84082-61-1		2022-07-29					Aethera Biotech Srl	https://open.efsa.europa.eu/questions/EFSA-Q-2022-00491
Application for authorisation of Arachidonic acid (ARA)-rich oil from the fungus Mortierella alpina as a novel food	EFSA-Q-2023-00161		2023-12-14	Application Withdrawn	Application	M-2018-0021	Novel Food Application	fatty acid 20:4 n-6 (arachidonic acid)	506-32-1		2023-02-20					å®‰å¾½å¤©å‡¯ç”Ÿç‰©ç§‘æŠ€æœ‰é™å…¬å¸	https://open.efsa.europa.eu/questions/EFSA-Q-2023-00161
Request for a scientific opinion on Synthetic Cannabidiol (CBD) Isolate in Hemp Seed Oil (or other food grade oil) as a novel food (NF 2020/2233)	EFSA-Q-2023-00168		2023-12-14	Application Withdrawn	Application	M-2018-0021	Novel Food Application	Cannabidiol	13956-29-1		2023-02-22					EIHA projects GmbH	https://open.efsa.europa.eu/questions/EFSA-Q-2023-00168
Application for authorisation of Laccase preparation as a novel food	EFSA-Q-2023-00405		2023-12-14	Application Withdrawn	Application	M-2018-0021	Novel Food Application	Laccase	80498-15-3		2023-06-13					Novozymes A/S	https://open.efsa.europa.eu/questions/EFSA-Q-2023-00405
Application for authorisation of Sclerocarya birrea aqueous bark extract, dehydrated as a novel food	EFSA-Q-2021-00550	2023-09-01	2023-12-12	Application Withdrawn	Application	M-2018-0021	Novel Food Application				2021-10-01	2022-03-29					https://open.efsa.europa.eu/questions/EFSA-Q-2021-00550
Request for a scientific opinion on EPA rich oil from Phaeodactylum tricornutum as a novel food (NF 2018/0207)	EFSA-Q-2018-00105		2023-12-07	Application Withdrawn	Application	M-2018-0021	Novel Food Application				2018-02-07	2018-03-07			2022-05-07	Simris Alg AB	https://open.efsa.europa.eu/questions/EFSA-Q-2018-00105
Request for a scientific opinion on Eurycoma longofolia (tongkat ali) root extract as a novel food (NF 2018/0169)	EFSA-Q-2018-00106		2023-12-07	Published	Application	M-2018-0021	Novel Food Application			ON-6937	2018-02-09	2018-05-02	2021-10-27	2021-12-22	2021-11-06	Biotropics Malaysia Berhad	https://open.efsa.europa.eu/questions/EFSA-Q-2018-00106
Request for a scientific opinion on Inulin-propionate ester as a novel food (NF 2018/0266)	EFSA-Q-2018-00225	2024-10-08	2023-12-07	Ongoing Risk Assessment	Application	M-2018-0021	Novel Food Application				2018-03-07	2018-07-16			2025-01-02	Imperial College London Hammersmith Campus	https://open.efsa.europa.eu/questions/EFSA-Q-2018-00225
Request for a scientific opinion on dried crickets (Gryllodes sigillatus) as a novel food (NF 2018/0260)	EFSA-Q-2018-00263		2023-12-07	Application Withdrawn	Application	M-2018-0021	Novel Food Application				2018-03-21	2018-07-09			2022-06-08	SAS EAP Group - Micronutris	https://open.efsa.europa.eu/questions/EFSA-Q-2018-00263
Request for a scientific opinion on frozen and freeze-dried formulations of the lesser mealworm (Alphitobius diaperinus larva) as a novel food (NF 2018/0125)	EFSA-Q-2018-00282		2023-12-07	Published	Application	M-2018-0021	Novel Food Application			ON-7325	2018-04-10	2018-07-17	2022-04-26	2022-07-04	2022-04-27	Protifarm Holding NV	https://open.efsa.europa.eu/questions/EFSA-Q-2018-00282
Request for a scientific opinion on Bacterial cellulose aqueous suspension as a novel food (NF 2018/0307)	EFSA-Q-2018-00294	2024-11-04	2023-12-07	Ongoing Risk Assessment	Application	M-2018-0021	Novel Food Application				2018-04-11	2018-06-11			2024-12-15	Satisfibre, S.A.	https://open.efsa.europa.eu/questions/EFSA-Q-2018-00294
Request for a scientific opinion on ÃŸ-Hydroxybutyrate salts (Sodium/Magnesium/Calcium) as a novel food (NF 2018/0291)	EFSA-Q-2018-00343		2023-12-07	Published	Application	M-2018-0021	Novel Food Application			ON-7449	2018-04-30	2019-04-11	2022-07-01	2022-10-13	2022-08-15	Pruvit Ventures, Inc.	https://open.efsa.europa.eu/questions/EFSA-Q-2018-00343
Request for a scientific opinion on Allulose as a novel food (NF 2018/0394)	EFSA-Q-2018-00472		2023-12-07	Ongoing Risk Assessment	Application	M-2018-0021	Novel Food Application				2018-05-30	2018-07-17			2026-04-09	CJ BIO SWEETENERS EUROPE SAS	https://open.efsa.europa.eu/questions/EFSA-Q-2018-00472
Request for a scientific opinion on trans-Cannabidiol as a novel food (NF 2018/0349)	EFSA-Q-2018-00512		2023-12-07	Application Withdrawn	Application	M-2018-0021	Novel Food Application	Cannabidiol	13956-29-1		2018-06-20					CANNABIS Pharma, S.r.o.	https://open.efsa.europa.eu/questions/EFSA-Q-2018-00512
Request for a scientific opinion on Calcidiol as a novel food (NF 2018/0402)	EFSA-Q-2018-00514		2023-12-07	Published	Application	M-2018-0021	Novel Food Application			ON-6660	2018-06-21	2018-12-14	2021-05-25	2021-07-01	2021-07-12	DSM Nutritional Products Ltd.	https://open.efsa.europa.eu/questions/EFSA-Q-2018-00514
Request for a scientific opinion on edible Jatropha curcas L. kernels (Chuta) as a novel food (NF 2018/0177)	EFSA-Q-2018-00542		2023-12-07	Published	Application	M-2018-0021	Novel Food Application			ON-6998	2018-07-03	2018-10-19	2021-11-24	2022-01-21	2021-12-02	JatroSolutions GmbH	https://open.efsa.europa.eu/questions/EFSA-Q-2018-00542
Request for a scientific opinion on polyphenols derived from lychee fruit (Litchi chinensis) and green tea leaves (Camellia sinensis) as a novel food (NF 2018/0443)	EFSA-Q-2018-00556	2024-10-08	2023-12-07	Ongoing Risk Assessment	Application	M-2018-0021	Novel Food Application				2018-07-11	2018-10-08			2024-12-15	Amino Up Chemical Co., Ltd	https://open.efsa.europa.eu/questions/EFSA-Q-2018-00556
Request for a scientific opinion on Urolithin A as a novel food (NF 2018/0538).	EFSA-Q-2018-00724	2024-10-11	2023-12-07	Ongoing Risk Assessment	Application	M-2018-0021	Novel Food Application				2018-09-19	2019-03-15			2025-01-12	Amazentis S.A.	https://open.efsa.europa.eu/questions/EFSA-Q-2018-00724
Request for a scientific opinion on D-allulose as a novel food (NF 2018/0191).	EFSA-Q-2018-00756	2022-12-31	2023-12-07	Ongoing Risk Assessment	Application	M-2018-0021	Novel Food Application	D-psicose	551-68-8		2018-10-01	2019-04-29			2023-04-25	Petiva Europe S.A.	https://open.efsa.europa.eu/questions/EFSA-Q-2018-00756
Request for a scientific opinion on Sporopollenin exine capsules as a novel food (NF 2018/0547).	EFSA-Q-2018-00757		2023-12-07	Application Terminated	Application	M-2018-0021	Novel Food Application				2018-10-01					Sporomex Ltd	https://open.efsa.europa.eu/questions/EFSA-Q-2018-00757
Request for a scientific opinion on D-allulose (or D-psicose)as a novel food (NF 2018/0544).	EFSA-Q-2018-00797	2024-05-02	2023-12-07	Ongoing Risk Assessment	Application	M-2018-0021	Novel Food Application	D-psicose	551-68-8		2018-10-08	2019-02-14			2024-08-25	SAMYANG CORPORATION	https://open.efsa.europa.eu/questions/EFSA-Q-2018-00797
Request for a scientific opinion on water lentil powder from Lemnaceae as a novel food (NF 2018/0430).	EFSA-Q-2018-00995		2023-12-07	Published	Application	M-2018-0021	Novel Food Application			ON-6845	2018-11-30	2019-04-04	2021-09-14	2021-11-15	2021-10-09	Parabel Nutrition Inc.	https://open.efsa.europa.eu/questions/EFSA-Q-2018-00995
Request for a scientific opinion on dried fruits of Synsepalum dulcificum as a novel food (NF 2018/0709).	EFSA-Q-2018-01032		2023-12-07	Published	Application	M-2018-0021	Novel Food Application			ON-6600	2018-12-11	2019-03-26	2021-04-27	2021-06-11	2021-05-20	Baia Food Co. (Medicinal Gardens S.L.)	https://open.efsa.europa.eu/questions/EFSA-Q-2018-01032
Request for a scientific opinion on isomaltose oligosaccharide (IMO) as modification of the conditions of use of an already authorised novel food (NF 2018/0369).	EFSA-Q-2019-00032		2023-12-07	Application Withdrawn	Application	M-2018-0021	Novel Food Application	isomalto-oligosaccharides			2019-01-21	2019-03-08			2022-04-22	BioNeutra North America Inc.	https://open.efsa.europa.eu/questions/EFSA-Q-2019-00032
Request for a scientific opinion on whole seeds of oilseed rape as a novel food (NF 2018/0590).	EFSA-Q-2019-00033		2023-12-07	Published	Application	M-2018-0021	Novel Food Application			ON-7706	2019-01-21	2019-05-29	2022-11-24	2023-01-12	2022-12-06	Erik Tybirk	https://open.efsa.europa.eu/questions/EFSA-Q-2019-00033
Request for a scientific opinion on Water lentil protein concentrate from a mixture of Lemna gibba and Lemna minor as a novel food (NF 2018/0801).	EFSA-Q-2019-00047		2023-12-07	Published	Application	M-2018-0021	Novel Food Application			ON-7903	2019-01-28	2019-05-13	2023-02-28	2023-04-27	2023-03-12	ABC Kroos B.V.	https://open.efsa.europa.eu/questions/EFSA-Q-2019-00047
Request for a scientific opinion on extract of the microalgae Phaeodactylum tricornutum as a novel food (NF 2018/0626).	EFSA-Q-2019-00091		2023-12-07	Published	Application	M-2018-0021	Novel Food Application			ON-8072	2019-02-12	2019-05-10	2023-05-24	2023-07-12	2023-06-01	Microphyt	https://open.efsa.europa.eu/questions/EFSA-Q-2019-00091
Request for a scientific opinion on whole and ground mealworms (Tenebrio molitor) larvae as a novel food (NF 2018/0802).	EFSA-Q-2019-00101		2023-12-07	Published	Application	M-2018-0021	Novel Food Application			ON-6778	2019-02-15	2019-08-09	2021-07-07	2021-08-25	2021-08-03	Fair Insects BV (A Protix Company)	https://open.efsa.europa.eu/questions/EFSA-Q-2019-00101
Request for a scientific opinion on Whole and ground Grasshoppers (Locusta migratoria) as a novel food (NF 2018/0803).	EFSA-Q-2019-00115		2023-12-07	Published	Application	M-2018-0021	Novel Food Application			ON-6667	2019-02-22	2019-08-09	2021-05-25	2021-07-02	2021-06-29	Fair Insects BV (A Protix Company)	https://open.efsa.europa.eu/questions/EFSA-Q-2019-00115
Request for a scientific opinion on Whole and ground crickets (Acheta domesticus) as a novel food (NF 2018/0804).	EFSA-Q-2019-00121		2023-12-07	Published	Application	M-2018-0021	Novel Food Application			ON-6779	2019-02-27	2019-09-04	2021-07-07	2021-08-17	2021-07-12	Fair Insects BV (A Protix Company)	https://open.efsa.europa.eu/questions/EFSA-Q-2019-00121
Request for a scientific opinion on 7-hydroxymatairesinol potassium acetate complex as a novel food (NF 2019/0882).	EFSA-Q-2019-00147	2024-09-30	2023-12-07	Ongoing Risk Assessment	Application	M-2018-0021	Novel Food Application	7-hydroxymatairesinol (HMR) potassium acetate complexÂ			2019-03-06	2019-06-06			2024-12-09	Linnea S.A.	https://open.efsa.europa.eu/questions/EFSA-Q-2019-00147
Request for a scientific opinion on Apis mellifera male pupae as a novel food (NF 2018/0754).	EFSA-Q-2019-00201	2024-10-31	2023-12-07	Ongoing Risk Assessment	Application	M-2018-0021	Novel Food Application				2019-03-22	2020-07-09			2025-03-13	The Finnish Beekeepersâ€™ Association	https://open.efsa.europa.eu/questions/EFSA-Q-2019-00201
Request for a scientific opinion on Laminaria Digitata ash as a novel food (NF 2018/0728)	EFSA-Q-2019-00236		2023-12-07	Intake	Application	M-2018-0021	Novel Food Application				2019-04-09					Ãslenska Saltbrennslan Ehf	https://open.efsa.europa.eu/questions/EFSA-Q-2019-00236
Request for a scientific opinion on Calcium Fructoborate as a novel food (NF 2019/0998)	EFSA-Q-2019-00240		2023-12-07	Published	Application	M-2018-0021	Novel Food Application	Borate(1-), bis(beta-D-fructofuranosato(2-)-kappaO2,kappaO3)-,calcium (2:1), (T-4)-	2247559-29-9	ON-6661	2019-04-08	2019-07-10	2021-05-25	2021-07-05	2021-08-13	VDF FutureCeuticals, Inc.	https://open.efsa.europa.eu/questions/EFSA-Q-2019-00240
Request for a scientific opinion on Coffee Flour (Defatted Coffee Dietary Fibers) as a novel food (NF 2018/0698)	EFSA-Q-2019-00243		2023-12-07	Application Withdrawn	Application	M-2018-0021	Novel Food Application				2019-04-10					Kaffe Bueno ApS	https://open.efsa.europa.eu/questions/EFSA-Q-2019-00243
Request for a scientific opinion on Beta-galactosidase from Aspergillus oryzae as a novel food (NF 2019/0831)	EFSA-Q-2019-00257	2024-10-05	2023-12-07	Ongoing Risk Assessment	Application	M-2018-0021	Novel Food Application				2019-04-12	2019-12-02			2024-12-30	Takabio	https://open.efsa.europa.eu/questions/EFSA-Q-2019-00257
Request for a specific opinion on powder of chitosan as a novel food (NF 2019/0908)	EFSA-Q-2019-00324	2025-01-30	2023-12-07	Ongoing Risk Assessment	Application	M-2018-0021	Novel Food Application	Chitosan	9012-76-4		2019-05-15	2019-09-03			2025-03-27	Cor.Con. International	https://open.efsa.europa.eu/questions/EFSA-Q-2019-00324
Request for a scientific opinion on Dried Tetraselmis chuii microalgae as a novel food (NF 2019/1062)	EFSA-Q-2019-00535		2023-12-07	Application Withdrawn	Application	M-2018-0021	Novel Food Application				2019-08-21	2020-02-18			2024-03-31	Green Sea Bio System One S.L.	https://open.efsa.europa.eu/questions/EFSA-Q-2019-00535
Request for a scientific opinion on Schizochytrium sp. oil as a novel food (NF 2019/1213)	EFSA-Q-2019-00548		2023-12-07	Published	Application	M-2018-0021	Novel Food Application	fatty acid 22:6 n-3 (docosahexaenoic acid)	25167-62-8	ON-7083	2019-08-28	2019-10-15	2021-12-16	2022-01-31	2022-01-02	Bioplus Life Sciences	https://open.efsa.europa.eu/questions/EFSA-Q-2019-00548
Request for a scientific opinion on mixture of perdiethylphosphatoethyloligosilsesquioxanols absorbed on lactose monohydrate as a novel food (NF 2019/0976)	EFSA-Q-2019-00549		2023-12-07	Intake	Application	M-2018-0021	Novel Food Application	Lactose monohydrate | Per-diethylphosphatoethyloligosilsesquioxanols oligomers	10039-26-6 | 1609242-18-3		2019-08-28				2023-10-23	IONTEC S.A.R.L.	https://open.efsa.europa.eu/questions/EFSA-Q-2019-00549
Request for a scientific opinion on UV-treated mushrooms (Agaricus bisporus) as a novel food (NF 2019/1237)	EFSA-Q-2019-00550		2023-12-07	Published	Application	M-2018-0021	Novel Food Application			ON-6516	2019-08-29	2020-01-24	2021-02-24	2021-04-08	2021-07-10	MBio, Monaghan Mushrooms	https://open.efsa.europa.eu/questions/EFSA-Q-2019-00550
Request for a scientific opinion on Allulose as novel food (NF 2019/1193)	EFSA-Q-2019-00584	2025-06-30	2023-12-07	Ongoing Risk Assessment	Application	M-2018-0021	Novel Food Application	D-psicose	551-68-8		2019-09-06	2019-12-11			2025-11-06	Tate & Lyle Ingredients France S.A.S.	https://open.efsa.europa.eu/questions/EFSA-Q-2019-00584
Request for a scientific opinion on defatted whole cricket (Acheta domesticus) powder as a novel food (NF 2019/1227)	EFSA-Q-2019-00589		2023-12-07	Published	Application	M-2018-0021	Novel Food Application			ON-7258	2019-09-10	2020-07-08	2022-03-23	2022-05-13	2022-04-21	CRICKET ONE CO., LTD	https://open.efsa.europa.eu/questions/EFSA-Q-2019-00589
Request for a scientific opinion on paramylon as a novel food (NF 2019/1261)	EFSA-Q-2019-00593		2023-12-07	Published	Application	M-2018-0021	Novel Food Application	Beta-D-glucan	9041-22-9	ON-7995	2019-09-09	2021-04-23	2023-03-28	2023-05-26	2023-04-25		https://open.efsa.europa.eu/questions/EFSA-Q-2019-00593
Request for a scientific opinion on 3-fucosyllactose as a novel food (NF 2019/1321)	EFSA-Q-2019-00666		2023-12-07	Published	Application	M-2018-0021	Novel Food Application			ON-6662	2019-10-23	2020-01-29	2021-05-25	2021-06-30	2021-06-07	deSter BVBA	https://open.efsa.europa.eu/questions/EFSA-Q-2019-00666
Request for a scientific opinion on an Aqueous ethanolic extract of Labisia pumila as a novel food (NF 2019/1337)	EFSA-Q-2019-00694		2023-12-07	Published	Application	M-2018-0021	Novel Food Application			ON-7611	2019-10-31	2020-04-14	2022-09-28	2022-11-10	2022-11-13	Orchid Life Sdn Bhd	https://open.efsa.europa.eu/questions/EFSA-Q-2019-00694
Request for a scientific opinion on Wolffia globosa powder as a novel food (NF 2019/1223)	EFSA-Q-2019-00695		2023-12-07	Published	Application	M-2018-0021	Novel Food Application			ON-6938	2019-11-04	2020-05-25	2021-10-27	2021-12-22	2022-01-22	Hinoman Ltd	https://open.efsa.europa.eu/questions/EFSA-Q-2019-00695
Request for a scientific opinion on UV-treated powder of whole yellow mealworm (Tenebrio molitor) larvae (NF 2019/1142)	EFSA-Q-2019-00748		2023-12-07	Published	Application	M-2018-0021	Novel Food Application			ON-8009	2019-11-21	2020-06-15	2023-03-28	2023-06-01	2023-04-02	Nutri'Earth	https://open.efsa.europa.eu/questions/EFSA-Q-2019-00748
Request for a scientific opinion on synthetic cannabidiol as a novel food (NF 2019/1371)	EFSA-Q-2019-00750		2023-12-07	Ongoing Risk Assessment	Application	M-2018-0021	Novel Food Application	Cannabidiol	13956-29-1		2019-11-26	2020-03-27			2024-09-17	CBDepot, S.r.o.	https://open.efsa.europa.eu/questions/EFSA-Q-2019-00750
Request for a scientific opinion on Antrodia camphorata mycelia powder as a novel food (NF 2018/0329)	EFSA-Q-2019-00759		2023-12-07	Published	Application	M-2018-0021	Novel Food Application			ON-7380	2019-11-29	2020-05-08	2022-05-18	2022-06-29	2022-06-05	Golden Biotechnology Corp.	https://open.efsa.europa.eu/questions/EFSA-Q-2019-00759
Request for a scientific opinion on Pasteurised Akkermansia muciniphila as a novel food (NF 2019/1366)	EFSA-Q-2019-00767		2023-12-07	Published	Application	M-2018-0021	Novel Food Application			ON-6780	2019-12-03		2021-07-07	2021-09-01	2021-07-26	A-Mansia Biotech S.A.	https://open.efsa.europa.eu/questions/EFSA-Q-2019-00767
Request for a scientific opinion on Blend of Tamarindus indica seeds and Curcuma longa rhizome extracts as a novel food (NF 2019/1283)	EFSA-Q-2020-00033	2024-10-14	2023-12-07	Intake	Application	M-2018-0021	Novel Food Application	Catechin | Curcumin	154-23-4 | 458-37-7		2020-01-10				2024-12-02	BOHAN & Co AS	https://open.efsa.europa.eu/questions/EFSA-Q-2020-00033
Request for a scientific opinion on pea and rice protein fermented by Shiitake mushroom (Lentinula edodes) mycelia as a novel food (NF 2019/1459)	EFSA-Q-2020-00040		2023-12-07	Published	Application	M-2018-0021	Novel Food Application			ON-7205	2020-01-13		2022-02-28	2022-04-06	2022-06-22	MycoTechnology, Inc.	https://open.efsa.europa.eu/questions/EFSA-Q-2020-00040
Request for scientific opinion on Grain from perennial intermediate wheatgrass (Thinopyrum intermedium) as a novel food (NF 2019/1468)	EFSA-Q-2020-00073	2024-10-11	2023-12-07	Ongoing Risk Assessment	Application	M-2018-0021	Novel Food Application				2020-01-15	2020-08-19			2025-03-16	Patagonia Provisions, Inc.	https://open.efsa.europa.eu/questions/EFSA-Q-2020-00073
Request for scientific opinion on synthetic Cannabidiol as a novel food (NF 2019/0935)	EFSA-Q-2020-00084	2025-03-14	2023-12-07	Ongoing Risk Assessment	Application	M-2018-0021	Novel Food Application	Cannabidiol	13956-29-1		2020-01-15	2020-06-09			2025-08-22	Cibdol AG | Labocan B.V.	https://open.efsa.europa.eu/questions/EFSA-Q-2020-00084
Request for a scientific opinion on Turmeric extract as a novel food (NF 2019/1466)	EFSA-Q-2020-00108		2023-12-07	Application Withdrawn	Application	M-2018-0021	Novel Food Application	Curcumin	458-37-7		2020-01-31	2020-06-18			2021-11-09	Naturex S.A.	https://open.efsa.europa.eu/questions/EFSA-Q-2020-00108
Request for a scientific opinion on tetrahydrocurcuminoids from turmeric (Curcuma longa) as a novel food (NF 2020/1526)	EFSA-Q-2020-00111		2023-12-07	Published	Application	M-2018-0021	Novel Food Application			ON-6936	2020-02-03	2020-07-29	2021-10-27	2021-12-22	2021-11-26	Sabinsa Europe GmbH	https://open.efsa.europa.eu/questions/EFSA-Q-2020-00111
Request for a scientific opinion on Allulose as a novel food (NF 2020/1525)	EFSA-Q-2020-00141	2025-06-30	2023-12-07	Ongoing Risk Assessment	Application	M-2018-0021	Novel Food Application	D-psicose	551-68-8		2020-02-11	2020-05-08			2025-11-14	SAVANNA Ingredients GmbH	https://open.efsa.europa.eu/questions/EFSA-Q-2020-00141
Request for a scientific opinion on the extract from the aerial parts of Ageratum conyzoides L. as a novel food (NF 2019/1432)	EFSA-Q-2020-00145	2023-06-30	2023-12-07	Application Withdrawn	Application	M-2018-0021	Novel Food Application				2020-02-11	2020-07-01			2023-09-01	GENCOR PACIFIC Ltd	https://open.efsa.europa.eu/questions/EFSA-Q-2020-00145
Request for a scientific opinion on Rhamnogalacturonan-I enriched carrot fibre as a novel food (NF 2019/1172)	EFSA-Q-2020-00186		2023-12-07	Application Withdrawn	Application	M-2018-0021	Novel Food Application				2020-02-28	2020-06-10			2022-05-22	Nutrileads B.V.	https://open.efsa.europa.eu/questions/EFSA-Q-2020-00186
Request for a scientific opinion on IHAT (Iron Hydroxide Adipate Tartrate) as a novel fod (NF 2019/1417)	EFSA-Q-2020-00200		2023-12-07	Published	Application	M-2018-0021	Novel Food Application			ON-6935	2020-03-06	2020-07-01	2021-10-27	2021-12-10	2021-11-19	Nemysis Ltd	https://open.efsa.europa.eu/questions/EFSA-Q-2020-00200
Request for a scientific opinion on Galacto-oligosaccharide as a novel food (NF 2020/1607)	EFSA-Q-2020-00211		2023-12-07	Published	Application	M-2018-0021	Novel Food Application			ON-6384	2020-03-11	2020-06-18	2020-12-17	2021-01-27	2021-03-15	Yakult Pharmaceutical Industry Co., Ltd.	https://open.efsa.europa.eu/questions/EFSA-Q-2020-00211
Request for a scientific opinion on dried coffee husk (Cascara) from Coffea arabica L. as a novel food (NF 2018/0192)	EFSA-Q-2020-00229		2023-12-07	Published	Application	M-2018-0021	Novel Food Application			ON-7085	2020-03-12	2020-09-07	2021-12-16	2022-02-25	2022-03-30	Panama Varietals GmbH	https://open.efsa.europa.eu/questions/EFSA-Q-2020-00229
Request for a scientific opinion on synthetic cannabidiol as a novel food (NF 2020/1670)	EFSA-Q-2020-00257	2022-06-02	2023-12-07	Ongoing Risk Assessment	Application	M-2018-0021	Novel Food Application	Cannabidiol	13956-29-1		2020-03-20	2020-07-07			2024-11-14	Chanelle McCoy CBD Ltd	https://open.efsa.europa.eu/questions/EFSA-Q-2020-00257
Request for a scientific opinion on Zinc L-carnosine as a novel food (NF 2019/1090)	EFSA-Q-2020-00263		2023-12-07	Published	Application	M-2018-0021	Novel Food Application			ON-7332	2020-03-19	2020-07-27	2022-04-29	2022-06-10	2022-06-15	Hamari Chemicals, Ltd	https://open.efsa.europa.eu/questions/EFSA-Q-2020-00263
Request for a scientific opinion on Black yeast beta-glucan as a novel food (NF 2018/0741)	EFSA-Q-2020-00264	2024-08-16	2023-12-07	Ongoing Risk Assessment	Application	M-2018-0021	Novel Food Application				2020-03-19	2021-01-14			2024-12-02	Glucan Corporation	https://open.efsa.europa.eu/questions/EFSA-Q-2020-00264
Request for a scientific opinion on Mung bean protein as a novel food (NF 2020/1651)	EFSA-Q-2020-00284		2023-12-07	Published	Application	M-2018-0021	Novel Food Application			ON-6846	2020-04-15	2020-08-06	2021-09-14	2021-10-20	2021-11-04	Eat Just, Inc.	https://open.efsa.europa.eu/questions/EFSA-Q-2020-00284
Request for a scientific opinion on Nicotinamide Riboside chloride as a novel food (NF 2020/1613)	EFSA-Q-2020-00289		2023-12-07	Published	Application	M-2018-0021	Novel Food Application			ON-6843	2020-04-17	2020-06-08	2021-09-14	2021-11-12	2021-09-15	ChromaDex Inc.	https://open.efsa.europa.eu/questions/EFSA-Q-2020-00289
Request for a scientific opinion on 3-Fucosyllactose (3-FL) as a novel food (NF 2020/1620)	EFSA-Q-2020-00309		2023-12-07	Published	Application	M-2018-0021	Novel Food Application			ON-7329	2020-06-04	2020-09-23	2022-04-29	2022-05-25	2022-05-18	Chr. Hansen A/S	https://open.efsa.europa.eu/questions/EFSA-Q-2020-00309
Request for a scientific opinion on Melatonin as a novel food (NF 2020/1705)	EFSA-Q-2020-00379		2023-12-07	Application Withdrawn	Application	M-2018-0021	Novel Food Application	melatonin	73-31-4		2020-05-13	2020-07-01			2021-09-15	Pen & Tec Consulting S.L.U. (trading as ArgentaÂ®)	https://open.efsa.europa.eu/questions/EFSA-Q-2020-00379
Request for a scientific opinion on UV-treated bakerâ€™s yeast (Saccharomyces cerevisiae) as a novel food (NF 2020/1778)	EFSA-Q-2020-00393		2023-12-07	Published	Application	M-2018-0021	Novel Food Application			ON-6602	2020-05-19		2021-04-28	2021-07-01	2021-04-30	Lallemand Inc.	https://open.efsa.europa.eu/questions/EFSA-Q-2020-00393
Request for a scientific opinion on Vitamin D2 mushroom powder as a novel food (NF 2019/1471)	EFSA-Q-2020-00417		2023-12-07	Published	Application	M-2018-0021	Novel Food Application	ergocalciferol	50-14-6	ON-7326	2020-06-02	2021-02-05	2022-04-26	2022-06-10	2022-07-31	Monterey Mushrooms Inc.	https://open.efsa.europa.eu/questions/EFSA-Q-2020-00417
Request for a scientific opinion on cetylated fatty acids as a novel food (NF 2020/1828)	EFSA-Q-2020-00422		2023-12-07	Published	Application	M-2018-0021	Novel Food Application	Cetylated fatty acids | fatty acid 14:0 (myristic acid)	544-63-8 | 90990-24-2	ON-6670	2020-06-04		2021-05-26	2021-07-21	2021-07-05	Pharmanutra S.p.A.	https://open.efsa.europa.eu/questions/EFSA-Q-2020-00422
Request for a scientific opinion on Cellobiose as a novel food (NF 2020/1805)	EFSA-Q-2020-00465		2023-12-07	Published	Application	M-2018-0021	Novel Food Application			ON-7596	2020-06-26	2020-09-23	2022-09-28	2023-01-13	2023-02-01	SAVANNA Ingredients GmbH	https://open.efsa.europa.eu/questions/EFSA-Q-2020-00465
Request for a scientific opinion on Galacto-oligosaccharide (NF 2019/1154)	EFSA-Q-2020-00466		2023-12-07	Published	Application	M-2018-0021	Novel Food Application			ON-6844	2020-06-29	2020-12-21	2021-09-14	2021-10-27	2021-09-17	Sharda CropChem Ltd	https://open.efsa.europa.eu/questions/EFSA-Q-2020-00466
Request for a scientific opinion on Bovine milk osteopontin as a novel food (NF 2020/1698)	EFSA-Q-2020-00475		2023-12-07	Published	Application	M-2018-0021	Novel Food Application			ON-7137	2020-06-30	2020-10-09	2022-01-26	2022-05-06	2022-02-06	Arla Foods Ingredients	https://open.efsa.europa.eu/questions/EFSA-Q-2020-00475
Request for a scientific opinion on Rhizomucor pusillus fungus biomass as a novel food (NF 2020/1795)	EFSA-Q-2020-00476	2024-10-18	2023-12-07	Ongoing Risk Assessment	Application	M-2018-0021	Novel Food Application				2020-06-30	2021-01-07			2025-01-31	The Protein Brewey	https://open.efsa.europa.eu/questions/EFSA-Q-2020-00476
Request for a scientific opinion on Apple fruit cell culture extract as a novel food (NF 2020/1621)	EFSA-Q-2020-00488		2023-12-07	Published	Application	M-2018-0021	Novel Food Application			ON-8065	2020-07-01	2020-12-03	2023-05-24	2023-07-26	2023-06-02	Mibelle Group Biochemistry	https://open.efsa.europa.eu/questions/EFSA-Q-2020-00488
Request for a scientific opinion on Iron milk proteinate (IMP) as a novel food (NF 2020/1866)	EFSA-Q-2020-00492		2023-12-07	Published	Application	M-2018-0021	Novel Food Application			ON-7549	2020-07-06	2020-10-09	2022-08-04	2022-09-16	2022-09-17	SociÃ©tÃ© des Produits NestlÃ© S.A.	https://open.efsa.europa.eu/questions/EFSA-Q-2020-00492
Request for a scientific opinion on 2ï¿½-Fucosyllactose (2ï¿½-FL) as a novel food (NF 2020/1825)	EFSA-Q-2020-00500		2023-12-07	Published	Application	M-2018-0021	Novel Food Application	2'-Fucosyllactose	41263-94-9	ON-7647	2020-07-13	2020-10-13	2022-10-26	2022-12-14	2022-12-13	Advanced Protein Technologies Corp.	https://open.efsa.europa.eu/questions/EFSA-Q-2020-00500
Request for a scientific opinion on Lemna minor (and Lemna gibba) whole plant material as a novel food (NF 2020/1757)	EFSA-Q-2020-00512		2023-12-07	Published	Application	M-2018-0021	Novel Food Application			ON-7598	2020-07-17	2020-10-27	2022-09-28	2022-11-30	2022-10-07	Wageningen Plant Research	https://open.efsa.europa.eu/questions/EFSA-Q-2020-00512
Request for a scientific opinion on Beta-lactoglobulin as a novel food (NF 2020/1707)	EFSA-Q-2020-00538		2023-12-07	Published	Application	M-2018-0021	Novel Food Application			ON-7204	2020-07-30	2020-11-05	2022-02-28	2022-04-08	2022-04-23	Arla Foods Ingredients	https://open.efsa.europa.eu/questions/EFSA-Q-2020-00538
Request for a scientific opinion on whole cell heat-killed non-GMM Mycolicibacterium aurum DSM33539 as a novel food (NF 2020/1827)	EFSA-Q-2020-00566	2024-08-29	2023-12-07	Ongoing Risk Assessment	Application	M-2018-0021	Novel Food Application				2020-08-27	2021-01-27			2024-12-31	Aurum Switzerland AG	https://open.efsa.europa.eu/questions/EFSA-Q-2020-00566
Guidance on the preparation and presentation of an application for authorisation of a novel food in the context of Regulation (EU) 2015/2283 - Update for alignment with Transparency Regulation	EFSA-Q-2020-00590		2023-12-07	Published	Art 29 - Scientific opinion	M-2020-0154				ON-6555		2020-09-25	2021-03-23	2021-03-26	2021-03-27		https://open.efsa.europa.eu/questions/EFSA-Q-2020-00590
Guidance on the preparation and presentation of the notification and application for authorisation of traditional foods from third countries in the context of Regulation (EU) 2015/2283 - Update for alignment with Transparency Regulation	EFSA-Q-2020-00591		2023-12-07	Published	Art 29 - Scientific opinion	M-2020-0154				ON-6557		2020-09-25	2021-03-23	2021-03-26	2021-03-27		https://open.efsa.europa.eu/questions/EFSA-Q-2020-00591
Request for a scientific opinion on 6'-Sialyllactose (6'-SL) as a novel food (NF 2020/1801)	EFSA-Q-2020-00623		2023-12-07	Published	Application	M-2018-0021	Novel Food Application	6â€™-Sialyllactose sodium salt	157574-76-0	ON-7645	2020-09-22	2020-12-11	2022-10-26	2022-12-07	2022-11-16	Chr. Hansen A/S	https://open.efsa.europa.eu/questions/EFSA-Q-2020-00623
Request for a scientific opinion on 3'-Sialyllactose (3'-SL) (NF 2020/1794)	EFSA-Q-2020-00625		2023-12-07	Published	Application	M-2018-0021	Novel Food Application	3â€™-Sialyllactose sodium salt	128596-80-5	ON-7331	2020-09-22	2020-12-18	2022-04-29	2022-05-25	2022-06-21	Chr. Hansen A/S	https://open.efsa.europa.eu/questions/EFSA-Q-2020-00625
Request for a scientific opinion on Lacto-N-tetraose (LNT) as a novel food (NF 2020/1809)	EFSA-Q-2020-00630		2023-12-07	Published	Application	M-2018-0021	Novel Food Application			ON-7242	2020-09-25	2021-01-27	2022-03-23	2022-05-16	2022-04-22	Chr. Hansen A/S	https://open.efsa.europa.eu/questions/EFSA-Q-2020-00630
Request for a scientific opinion on Yarrowia lipolytica yeast biomass as a novel food (NF 2020/1950)	EFSA-Q-2020-00655		2023-12-07	Published	Application	M-2018-0021	Novel Food Application	Yarrowia lipolytica		ON-7450	2020-10-08	2020-12-21	2022-07-01	2022-07-28	2022-09-05	Skotan S.A.	https://open.efsa.europa.eu/questions/EFSA-Q-2020-00655
Request for a scientific opinion on UV-pasteurized milk protein concentrate (TruActiveâ„¢ MPC 85) as a novel food (NF 2019/1269)	EFSA-Q-2020-00702		2023-12-07	Application Terminated	Application	M-2018-0021	Novel Food Application				2020-10-23					Lactosan GmbH & Co. KG	https://open.efsa.europa.eu/questions/EFSA-Q-2020-00702
Request for a scientific opinion on Choline, succinate (2:1) Salt Solution as a novel food (NF 2020/2053)	EFSA-Q-2020-00745		2023-12-07	Application Withdrawn	Application	M-2018-0021	Novel Food Application				2020-11-16	2021-03-16			2022-05-17	Mitocholine Ltd	https://open.efsa.europa.eu/questions/EFSA-Q-2020-00745
Request for a scientific opinion on Galacto-oligosaccharide (GOS) as a novel food (NF 2020/1606)	EFSA-Q-2020-00747		2023-12-07	Published	Application	M-2018-0021	Novel Food Application			ON-7203	2020-11-17	2021-07-12	2022-02-28	2022-03-30	2022-04-16	GLNP Life Sciences B.V.	https://open.efsa.europa.eu/questions/EFSA-Q-2020-00747
Request for a scientific opinion on Dried Acheta domesticus as a novel food (NF 2018/0623)	EFSA-Q-2020-00748		2023-12-07	Intake	Application	M-2018-0021	Novel Food Application				2020-11-17					National Bureau of Agricultural Commodity and Food Standards, Ministry of Agriculture and Cooperatives, Thailand	https://open.efsa.europa.eu/questions/EFSA-Q-2020-00748
Request for a scientific opinion on L-Fucose as a novel food (NF 2020/1995)	EFSA-Q-2020-00774	2024-09-30	2023-12-07	Ongoing Risk Assessment	Application	M-2018-0021	Novel Food Application				2020-11-24	2022-04-22			2025-01-08	Kyowa Hakko Europe GmbH	https://open.efsa.europa.eu/questions/EFSA-Q-2020-00774
Request for a scientific opinion on Citicoline as a novel food (NF 2020/2110)	EFSA-Q-2020-00775		2023-12-07	Application Withdrawn	Application	M-2018-0021	Novel Food Application	Citicoline	987-78-0		2020-11-25	2021-01-15			2022-10-03	Kyowa Hakko Europe GmbH	https://open.efsa.europa.eu/questions/EFSA-Q-2020-00775
Request for a scientific opinion on Barley Rice Protein as a novel food (NF 2020/2195)	EFSA-Q-2020-00806		2023-12-07	Published	Application	M-2018-0021	Novel Food Application			ON-8064	2020-12-03	2021-06-10	2023-05-24	2023-09-01	2023-08-06		https://open.efsa.europa.eu/questions/EFSA-Q-2020-00806
Request for a scientific opinion on Synthetic Cannabidiol as a novel food (NF 2020/2174)	EFSA-Q-2020-00831	2024-12-20	2023-12-07	Ongoing Risk Assessment	Application	M-2018-0021	Novel Food Application				2020-12-10	2021-04-19			2025-06-13	Farmabios S.p.A.	https://open.efsa.europa.eu/questions/EFSA-Q-2020-00831
Request for a scientific opinion on Schizochytrium sp. oil as a novel food (NF 2020/2242)	EFSA-Q-2020-00850		2023-12-07	Published	Application	M-2018-0021	Novel Food Application	fatty acid 22:6 (docosahexaenoic acid)	6217-54-5	ON-8414	2020-12-22	2021-04-21	2023-10-26	2023-12-04	2023-11-20	TK Biohealth Co., Ltd.	https://open.efsa.europa.eu/questions/EFSA-Q-2020-00850
Notification on Coffee cherry pulp as traditional food (NF 2020/1762)	EFSA-Q-2021-00004		2023-12-07	Published	Application	M-2018-0021	Traditional food notification			EN-6657	2021-01-04	2021-01-04	2021-04-29	2021-05-27	2021-05-04	SociÃ©tÃ© des Produits NestlÃ© S.A.	https://open.efsa.europa.eu/questions/EFSA-Q-2021-00004
Notification on GO Wolffia as traditional food (NF 2020/2033)	EFSA-Q-2021-00053		2023-12-07	Published	Application	M-2018-0021	Traditional food notification			EN-6658	2021-01-20	2021-01-20	2021-05-18	2021-06-30	2021-05-20		https://open.efsa.europa.eu/questions/EFSA-Q-2021-00053
Request for a scientific opinion on 2â€²-Fucosyllactose as a novel food (NF 2019/1350)	EFSA-Q-2021-00088		2023-12-07	Published	Application	M-2018-0021	Novel Food Application	2'-Fucosyllactose	41263-94-9	ON-7257	2021-02-16	2021-06-10	2022-03-23	2022-05-04	2022-05-31	Glycom A/S	https://open.efsa.europa.eu/questions/EFSA-Q-2021-00088
Request for a scientific opinion on Lacto-N-neotetraose as a novel food (NF 2019/1359)	EFSA-Q-2021-00089		2023-12-07	Published	Application	M-2018-0021	Novel Food Application	Lacto-N-neotetraose	13007-32-4	ON-7256	2021-02-16	2021-06-10	2022-03-23	2022-05-04	2022-05-31	Glycom A/S	https://open.efsa.europa.eu/questions/EFSA-Q-2021-00089
Request for a scientific opinion on Lacto-N-tetraose (LNT) as a novel food (NF 2019/1456)	EFSA-Q-2021-00090		2023-12-07	Published	Application	M-2018-0021	Novel Food Application	Lacto-N-tetraose	14116-68-8	ON-7140	2021-02-16	2021-06-16	2022-01-26	2022-03-03	2022-03-16	Glycom A/S	https://open.efsa.europa.eu/questions/EFSA-Q-2021-00090
Request for a scientific opinion on 2â€™-Fucosyllactose / difucosyllactose mixture as a novel food (NF 2019/1457)	EFSA-Q-2021-00091		2023-12-07	Published	Application	M-2018-0021	Novel Food Application	2'-Fucosyllactose | 3,2'-Difucosyllactose	20768-11-0 | 41263-94-9	ON-7139	2021-02-16	2021-06-16	2022-01-26	2022-03-03	2022-03-16	Glycom A/S	https://open.efsa.europa.eu/questions/EFSA-Q-2021-00091
Request for a scientific opinion on Fermented soy germ powder as a novel food (NF 2020/2189)	EFSA-Q-2021-00092		2023-12-07	Application Withdrawn	Application	M-2018-0021	Novel Food Application	Equol	531-95-3		2021-02-17	2021-05-19			2023-10-25		https://open.efsa.europa.eu/questions/EFSA-Q-2021-00092
Request for a scientific opinion on Clary Sage (Salvia Sclarea) Seed Oil as a novel food (NF 2020/1968)	EFSA-Q-2021-00100	2024-10-01	2023-12-07	Ongoing Risk Assessment	Application	M-2018-0021	Novel Food Application				2021-02-19	2022-03-08			2025-04-28	Naturesage Ltd	https://open.efsa.europa.eu/questions/EFSA-Q-2021-00100
Request for a scientific opinion on Fucoidan extract from Cladosiphon okamuranus as a novel food (NF 2020/2135)	EFSA-Q-2021-00141	2024-12-31	2023-12-07	Ongoing Risk Assessment	Application	M-2018-0021	Novel Food Application	Fucoidan	9072-19-9		2021-03-15	2021-09-02			2025-03-25		https://open.efsa.europa.eu/questions/EFSA-Q-2021-00141
Request for a scientific opinion on Galacto-oligosaccharide as a novel food (NF 2019/1256)	EFSA-Q-2021-00166	2023-09-15	2023-12-07	Ongoing Risk Assessment	Application	M-2018-0021	Novel Food Application				2021-03-24	2021-07-06			2024-01-07		https://open.efsa.europa.eu/questions/EFSA-Q-2021-00166
Request for a scientific opinion on Schizochytrium sp. oil as a novel food (NF 2021/2445)	EFSA-Q-2021-00168		2023-12-07	Published	Application	M-2018-0021	Novel Food Application	fatty acid 22:6 (docosahexaenoic acid)	6217-54-5	ON-8415	2021-03-24	2021-07-12	2023-10-26	2023-12-04	2023-11-28		https://open.efsa.europa.eu/questions/EFSA-Q-2021-00168
Request for a scientific opinion on Lacto-N-fucopentaose I / 2'-fucosyllactose mixture (LNFP-I / 2'-FL) as a novel food (NF 2021/2371)	EFSA-Q-2021-00170		2023-12-07	Published	Application	M-2018-0021	Novel Food Application	2'-Fucosyllactose | Lacto-N-fucopentaose	41263-94-9 | 60254-64-0	ON-8412	2021-03-24	2021-07-01	2023-10-26	2023-12-01		Glycom A/S	https://open.efsa.europa.eu/questions/EFSA-Q-2021-00170
Request for a scientific opinion on Krill Protein Hydrolysate as a novel food (NF 2021/2456)	EFSA-Q-2021-00186	2024-12-01	2023-12-07	Ongoing Risk Assessment	Application	M-2018-0021	Novel Food Application				2021-03-30	2021-09-06			2025-04-16	Aker BioMarine Antarctic AS	https://open.efsa.europa.eu/questions/EFSA-Q-2021-00186
Notification on DRIED COFFEE CHERRY of Coffea sp. (Cascara) as traditional food (NF 2019/1026)	EFSA-Q-2021-00194		2023-12-07	Published	Application	M-2018-0021	Traditional food notification			EN-6808	2021-04-07	2021-04-06	2021-07-20	2021-09-02	2021-08-06	Luigi Lavazza Spa	https://open.efsa.europa.eu/questions/EFSA-Q-2021-00194
Request for a scientific opinion on Charlotte's Web hemp-derived IPA extract as a novel food (NF 2021/2396)	EFSA-Q-2021-00217	2024-08-01	2023-12-07	Ongoing Risk Assessment	Application	M-2018-0021	Novel Food Application	Cannabidiol	13956-29-1		2021-04-22	2022-02-15			2025-06-24		https://open.efsa.europa.eu/questions/EFSA-Q-2021-00217
Request for a scientific opinion on Charlotte's Web hemp-derived CO2 extract as a novel food (NF 2021/2397)	EFSA-Q-2021-00218	2024-11-30	2023-12-07	Ongoing Risk Assessment	Application	M-2018-0021	Novel Food Application	Cannabidiol	13956-29-1		2021-04-22	2022-02-15			2025-10-23		https://open.efsa.europa.eu/questions/EFSA-Q-2021-00218
Request for a scientific opinion on Charlotte's Web THC removed hemp-derived extract as a novel food (NF 2021/2399)	EFSA-Q-2021-00219	2024-08-01	2023-12-07	Ongoing Risk Assessment	Application	M-2018-0021	Novel Food Application	Cannabidiol	13956-29-1		2021-04-22	2022-02-15			2025-06-24		https://open.efsa.europa.eu/questions/EFSA-Q-2021-00219
Request for a scientific opinion on Beet leaf protein (Beta vulgaris L.) as a novel food (NF 2021/2370)	EFSA-Q-2021-00241	2025-02-03	2023-12-07	Ongoing Risk Assessment	Application	M-2018-0021	Novel Food Application				2021-05-03	2021-10-15			2025-07-21	Royal Cosun	https://open.efsa.europa.eu/questions/EFSA-Q-2021-00241
Request for a scientific opinion on synthetic CBD as a novel food (NF 2020/2116)	EFSA-Q-2021-00243	2024-06-07	2023-12-07	Ongoing Risk Assessment	Application	M-2018-0021	Novel Food Application	Cannabidiol	13956-29-1		2021-05-04	2021-07-09			2024-11-25	PureForm International Limited	https://open.efsa.europa.eu/questions/EFSA-Q-2021-00243
Request for a scientific opinion on Serrapeptase Rx, kapsuly as a novel food (NF 2020/1588)	EFSA-Q-2021-00248		2023-12-07	Intake	Application	M-2018-0021	Novel Food Application	Serralysin	70851-98-8		2021-05-06						https://open.efsa.europa.eu/questions/EFSA-Q-2021-00248
Request for a scientific opinion on tri-betahydroxybutyrin as a novel food (NF 2019/1316)	EFSA-Q-2021-00251	2025-05-30	2023-12-07	Ongoing Risk Assessment	Application	M-2018-0021	Novel Food Application	Tri-betahydroxybutyrin			2021-12-02	2022-08-29			2025-10-02		https://open.efsa.europa.eu/questions/EFSA-Q-2021-00251
Request for a scientific opinion on Isolated trans-Cannabidiol as a novel food (NF 2021/2283)	EFSA-Q-2021-00279	2024-06-06	2023-12-07	Ongoing Risk Assessment	Application	M-2018-0021	Novel Food Application	Cannabidiol	13956-29-1		2021-05-19	2022-02-15			2025-04-29	CBDepot, S.r.o.	https://open.efsa.europa.eu/questions/EFSA-Q-2021-00279
Request for a scientific opinion on Cannabidiol Isolate as a novel food (NF 2021/2340)	EFSA-Q-2021-00282		2023-12-07	Ongoing Risk Assessment	Application	M-2018-0021	Novel Food Application	Cannabidiol	13956-29-1		2021-05-11	2022-04-22					https://open.efsa.europa.eu/questions/EFSA-Q-2021-00282
Request for a scientific opinion on Cannabidiol isolated from Cannabis sativa L. in oil solution as a novel food (NF 2020/2230)	EFSA-Q-2021-00335	2026-06-14	2023-12-07	Ongoing Risk Assessment	Application	M-2018-0021	Novel Food Application	Cannabidiol	13956-29-1		2021-06-10	2022-02-15				HemPoland	https://open.efsa.europa.eu/questions/EFSA-Q-2021-00335
Request for a scientific opinion on CANNABIS SATIVA EXTRACT 5 (CM5) as a novel food (NF 2020/2235)	EFSA-Q-2021-00351	2026-06-05	2023-12-07	Ongoing Risk Assessment	Application	M-2018-0021	Novel Food Application	Cannabidiol	13956-29-1		2021-06-18	2022-02-15			2027-04-28	Linnea S.A.	https://open.efsa.europa.eu/questions/EFSA-Q-2021-00351
Request for a scientific opinion on Cannabidiol (CBD) as a novel food (NF 2020/2066)	EFSA-Q-2021-00352	2025-12-06	2023-12-07	Ongoing Risk Assessment	Application	M-2018-0021	Novel Food Application	Cannabidiol	13956-29-1		2021-06-18	2022-02-15				Pharmahemp	https://open.efsa.europa.eu/questions/EFSA-Q-2021-00352
Request for a scientific opinion on Cannabidiol (CBD) as a novel food (NF 2020/1897)	EFSA-Q-2021-00353	2024-08-11	2023-12-07	Ongoing Risk Assessment	Application	M-2018-0021	Novel Food Application	Cannabidiol	13956-29-1		2021-06-18	2022-02-15			2025-07-04		https://open.efsa.europa.eu/questions/EFSA-Q-2021-00353
Request for a scientific opinion on 3-Fucosyllactose (3-FL) as a novel food (NF 2021/2463)	EFSA-Q-2021-00354		2023-12-07	Published	Application	M-2018-0021	Novel Food Application	3-fucosyllactose	41312-47-4	ON-8026	2021-06-18	2021-10-04	2023-04-27	2023-06-08	2023-08-06	Glycom A/S	https://open.efsa.europa.eu/questions/EFSA-Q-2021-00354
Request for a scientific opinion on Refined industrial hemp extract (Cannabis sativa L.) as a novel food (NF 2021/2273)	EFSA-Q-2021-00360	2026-07-01	2023-12-07	Ongoing Risk Assessment	Application	M-2018-0021	Novel Food Application	Cannabidiol	13956-29-1		2021-06-18	2022-02-15			2027-05-24		https://open.efsa.europa.eu/questions/EFSA-Q-2021-00360
Request for a scientific opinion on Cannabidiol Isolate from the Cannabis sativa L. plant as a novel food (NF 2020/1696)	EFSA-Q-2021-00362	2025-01-20	2023-12-07	Ongoing Risk Assessment	Application	M-2018-0021	Novel Food Application	Cannabidiol	13956-29-1		2021-06-21	2022-10-28			2025-07-25		https://open.efsa.europa.eu/questions/EFSA-Q-2021-00362
Request for a scientific opinion on PCR Broad Spectrum Hemp Extract 85% as a novel food (NF 2020/2248)	EFSA-Q-2021-00404	2024-12-20	2023-12-07	Ongoing Risk Assessment	Application	M-2018-0021	Novel Food Application	Cannabidiol	13956-29-1		2021-07-08	2022-02-15			2025-11-12	Spectrums Europe SAS	https://open.efsa.europa.eu/questions/EFSA-Q-2021-00404
Request for a scientific opinion on CBD Isolate Powder 99%+ as a novel food (NF 2020/2249)	EFSA-Q-2021-00405	2024-07-18	2023-12-07	Ongoing Risk Assessment	Application	M-2018-0021	Novel Food Application	Cannabidiol	13956-29-1		2021-07-08	2022-02-15			2025-06-10	Spectrums Europe SAS	https://open.efsa.europa.eu/questions/EFSA-Q-2021-00405
Request for a scientific opinion on Natural Pure Cannabidiol as a novel food (NF 2020/2245)	EFSA-Q-2021-00406	2026-06-05	2023-12-07	Ongoing Risk Assessment	Application	M-2018-0021	Novel Food Application	Cannabidiol	13956-29-1		2021-07-08	2022-02-15			2027-04-28	Linnea S.A.	https://open.efsa.europa.eu/questions/EFSA-Q-2021-00406
Request for a scientific opinion on 2â€²-Fucosyllactose as a novel food (NF 2021/2460)	EFSA-Q-2021-00415		2023-12-07	Application Withdrawn	Application	M-2018-0021	Novel Food Application	2'-Fucosyllactose	41263-94-9		2021-07-14	2021-10-15			2023-05-01	Amyris	https://open.efsa.europa.eu/questions/EFSA-Q-2021-00415
Request for a scientific opinion on Coffee Cherry Flour as a novel food (NF 2019/1127)	EFSA-Q-2021-00430		2023-12-07	Intake	Application	M-2018-0021	Novel Food Application				2021-07-27						https://open.efsa.europa.eu/questions/EFSA-Q-2021-00430
Request for a scientific opinion on 3â€²-Sialyllactose (3'-SL) sodium salt as a novel food (NF 2021/2457)	EFSA-Q-2021-00445		2023-12-07	Published	Application	M-2018-0021	Novel Food Application	3â€™-Sialyllactose sodium salt	128596-80-5	ON-8224	2021-08-06	2021-12-07	2023-08-03	2023-09-21		Kyowa Hakko Bio Co., Ltd.	https://open.efsa.europa.eu/questions/EFSA-Q-2021-00445
Request for a scientific opinion on 6'-Sialyllactose (6'-SL) sodium salt as a novel food (NF 2021/2458)	EFSA-Q-2021-00447		2023-12-07	Published	Application	M-2018-0021	Novel Food Application	6â€™-Sialyllactose sodium salt	157574-76-0	ON-8025	2021-08-06	2021-12-07	2023-04-27	2023-06-08	2023-06-01	Kyowa Hakko Bio Co., Ltd.	https://open.efsa.europa.eu/questions/EFSA-Q-2021-00447
Request for a scientific opinion on Cannabis sativa L. extract as a novel food (NF 2020/2177)	EFSA-Q-2021-00456	2025-12-06	2023-12-07	Ongoing Risk Assessment	Application	M-2018-0021	Novel Food Application	Cannabidiol	13956-29-1		2021-08-11	2022-02-15				Pharmahemp	https://open.efsa.europa.eu/questions/EFSA-Q-2021-00456
Notification on Dried flowers from Clitoria ternatea L. (butterfly pea) as traditional food (NF 2020/2030)	EFSA-Q-2021-00475		2023-12-07	Published	Application	M-2018-0021	Traditional food notification			EN-7084	2021-08-19	2021-08-19	2021-12-15	2022-02-02	2021-12-19	Sensient Colors Europe GmbH | Tsujiko Co.,Ltd	https://open.efsa.europa.eu/questions/EFSA-Q-2021-00475
Request for a scientific opinion on CBD in CAPSULES with vitamins as a novel food (NF 2021/2286	EFSA-Q-2021-00480		2023-12-07	Intake	Application	M-2018-0021	Novel Food Application	Cannabidiol	13956-29-1		2021-08-31						https://open.efsa.europa.eu/questions/EFSA-Q-2021-00480
Request for a scientific opinion on CBD in capsules with collagen UC IIÂ® and vitamins as a novel food (NF 2021/2381)	EFSA-Q-2021-00524		2023-12-07	Intake	Application	M-2018-0021	Novel Food Application	Cannabidiol	13956-29-1		2021-09-22						https://open.efsa.europa.eu/questions/EFSA-Q-2021-00524
Notification on Xuta (edible variety of Jatropha curcas L) roasted and ground seed kernels (NF 2020/2037)	EFSA-Q-2021-00584		2023-12-07	Published	Application	M-2018-0021	Traditional food notification			EN-7197	2021-10-11	2021-10-11	2022-02-04	2022-03-08	2022-02-11	Jatropower AG	https://open.efsa.europa.eu/questions/EFSA-Q-2021-00584
Request for a scientific opinion on CBD oil as a novel food (NF 2021/2321)	EFSA-Q-2021-00714		2023-12-07	Intake	Application	M-2018-0021	Novel Food Application	Cannabidiol	13956-29-1		2021-11-29						https://open.efsa.europa.eu/questions/EFSA-Q-2021-00714
Application for authorisation of Polyphenol extract from water olive mill by-product (Pewomp) as a novel food	EFSA-Q-2021-00736	2024-12-31	2023-12-07	Ongoing Risk Assessment	Application	M-2018-0021	Novel Food Application				2021-12-03	2022-05-13			2025-02-28	Extractos y Derivados S.L	https://open.efsa.europa.eu/questions/EFSA-Q-2021-00736
Request for a scientific opinion on Cannabidiol as a novel food (NF 2020/1481)	EFSA-Q-2021-00747		2023-12-07	Application Withdrawn	Application	M-2018-0021	Novel Food Application	Cannabidiol	13956-29-1		2021-12-09						https://open.efsa.europa.eu/questions/EFSA-Q-2021-00747
Notification on Pilinuts, Pili Nuts or Philippine Nuts (NF 2019/0925)	EFSA-Q-2021-00757		2023-12-07	Published	Application	M-2018-0021	Traditional food notification			EN-7314	2021-12-13	2021-12-13	2022-04-06	2022-05-13	2022-04-13		https://open.efsa.europa.eu/questions/EFSA-Q-2021-00757
Request for a scientific opinion on Micellular CBD as a novel food (NF 2021/2366)	EFSA-Q-2022-00003		2023-12-07	Application Withdrawn	Application	M-2018-0021	Novel Food Application	Cannabidiol	13956-29-1		2022-01-04						https://open.efsa.europa.eu/questions/EFSA-Q-2022-00003
Request for a scientific opinion on Tiger Nuts oil (Cyperus esculentus) as a novel food (NF 2020/1746)	EFSA-Q-2022-00052	2024-10-10	2023-12-07	Ongoing Risk Assessment	Application	M-2018-0021	Novel Food Application	Linoleic acid | Linolenic acid | oleic acid | Tigernut oil	112-80-1 | 223748-92-3 | 463-40-1 | 60-33-3		2022-02-03	2022-11-09			2025-01-07		https://open.efsa.europa.eu/questions/EFSA-Q-2022-00052
Request for a scientific opinion on CBD Oil as a novel food (NF 2018/0814)	EFSA-Q-2022-00120		2023-12-07	Intake	Application	M-2018-0021	Novel Food Application	Cannabidiol	13956-29-1		2022-02-18						https://open.efsa.europa.eu/questions/EFSA-Q-2022-00120
Request for a scientific opinion on Cannabidiol (CBD) as a novel food (NF 2021/2437)	EFSA-Q-2022-00254		2023-12-07	Intake	Application	M-2018-0021	Novel Food Application	Cannabidiol	13956-29-1		2022-04-07					Medicanna Ltd	https://open.efsa.europa.eu/questions/EFSA-Q-2022-00254
Request for a scientific opinion on Cannabidiol (CBD) as a novel food (NF 2021/2439)	EFSA-Q-2022-00255		2023-12-07	Application Withdrawn	Application	M-2018-0021	Novel Food Application	Cannabidiol	13956-29-1		2022-04-07						https://open.efsa.europa.eu/questions/EFSA-Q-2022-00255
Request for a scientific opinion on Cannabidiol (CBD) as a novel food (NF 2021/2440)	EFSA-Q-2022-00257		2023-12-07	Intake	Application	M-2018-0021	Novel Food Application	Cannabidiol	13956-29-1		2022-04-07						https://open.efsa.europa.eu/questions/EFSA-Q-2022-00257
Request for a scientific opinion on Cannabidiol (CBD) as a novel food (NF 2021/2441)	EFSA-Q-2022-00258		2023-12-07	Intake	Application	M-2018-0021	Novel Food Application	Cannabidiol	13956-29-1		2022-04-07						https://open.efsa.europa.eu/questions/EFSA-Q-2022-00258
Request for a scientific opinion on Cannabidiol (CBD) as a novel food (NF 2021/2442)	EFSA-Q-2022-00261		2023-12-07	Intake	Application	M-2018-0021	Novel Food Application	Cannabidiol	13956-29-1		2022-04-07					Always Pure Organics Ltd.	https://open.efsa.europa.eu/questions/EFSA-Q-2022-00261
Request for a scientific opinion on Cannabidiol (CBD) as a novel food (NF 2021/2443)	EFSA-Q-2022-00262		2023-12-07	Intake	Application	M-2018-0021	Novel Food Application	Cannabidiol	13956-29-1		2022-04-07					Always Pure Organics Ltd.	https://open.efsa.europa.eu/questions/EFSA-Q-2022-00262
Request for a scientific opinion on Cannabidiol (CBD) as a novel food (NF 2021/2444)	EFSA-Q-2022-00263		2023-12-07	Application Withdrawn	Application	M-2018-0021	Novel Food Application	Cannabidiol	13956-29-1		2022-04-07					Reverse Nature	https://open.efsa.europa.eu/questions/EFSA-Q-2022-00263
Request for a scientific opinion on Cannabidiol (CBD) as a novel food (NF 2021/2438)	EFSA-Q-2022-00265		2023-12-07	Intake	Application	M-2018-0021	Novel Food Application	Cannabidiol	13956-29-1		2022-04-08					Medicanna Ltd	https://open.efsa.europa.eu/questions/EFSA-Q-2022-00265
Request for a scientific opinion on Cannabidiol (CBD) as a novel food (NF 2021/2436)	EFSA-Q-2022-00266		2023-12-07	Intake	Application	M-2018-0021	Novel Food Application	Cannabidiol	13956-29-1		2022-04-08						https://open.efsa.europa.eu/questions/EFSA-Q-2022-00266
Request for a scientific opinion on Cannabidiol (CBD) isolate as a novel food (NF 2021/2302)	EFSA-Q-2022-00334		2023-12-07	Intake	Application	M-2018-0021	Novel Food Application	Cannabidiol	13956-29-1		2022-05-23					Euphoria Trade s.r.o.	https://open.efsa.europa.eu/questions/EFSA-Q-2022-00334
Request for a scientific opinion on Cannabidiol - natural as a novel food (NF 2020/2180)	EFSA-Q-2022-00345		2023-12-07	Intake	Application	M-2018-0021	Novel Food Application	Cannabidiol	13956-29-1		2022-05-30					Cibdol AG	https://open.efsa.europa.eu/questions/EFSA-Q-2022-00345
Notification on Dried Kenari Nuts (Canarium Amboinense Hoch) as traditional food (NF 2020/1665)	EFSA-Q-2022-00371		2023-12-07	Published	Application	M-2018-0021	Traditional food notification			EN-7640	2022-06-13	2022-06-13	2022-10-10	2022-11-14	2022-10-13	Kawanasi Sehat Dasacatur, PT	https://open.efsa.europa.eu/questions/EFSA-Q-2022-00371
Safety of a change in specifications of the novel food oleoresin from Haematococcus pluvialis	EFSA-Q-2022-00588		2023-12-07	Published	Application	M-2018-0021	Novel Food Application	Astaxanthin	472-61-7	ON-8338	2022-09-26	2023-01-12	2023-09-26	2023-11-08		AstaReal AB	https://open.efsa.europa.eu/questions/EFSA-Q-2022-00588
Application for authorisation of Dihydroberberine as a novel food	EFSA-Q-2022-00784		2023-12-07	Application Not Valid	Application	M-2018-0021	Novel Food Application	Dihydroberberine	483-15-8		2022-11-08					Nanjing Nutrabuilding Bio-tech Co., Ltd	https://open.efsa.europa.eu/questions/EFSA-Q-2022-00784
Application for authorisation of Cannabidiol (CBD) as a novel food	EFSA-Q-2022-00862		2023-12-07	Application Not Valid	Application	M-2018-0021	Novel Food Application	Cannabidiol	13956-29-1		2022-12-14					Sativa Novel Food UG	https://open.efsa.europa.eu/questions/EFSA-Q-2022-00862
Application for authorisation of r-Î²LG. Beta-lactoglobulin produced through fermentation by Komagataella phaffi as a novel food	EFSA-Q-2023-00404		2023-12-07	Application Not Valid	Application	M-2018-0021	Novel Food Application				2023-06-12					Remilk	https://open.efsa.europa.eu/questions/EFSA-Q-2023-00404
Request for a scientific opinion on Serratiopeptidasi as a novel food (NF 2020/2236)	EFSA-Q-2023-00517		2023-12-07	Intake	Application	M-2018-0021	Novel Food Application	Serralysin	70851-98-8		2023-07-24						https://open.efsa.europa.eu/questions/EFSA-Q-2023-00517
Application on Roasted sacha inchi seeds as traditional food (NF 2021/2344)	EFSA-Q-2021-00193	2025-03-06	2023-09-28	Ongoing Risk Assessment	Application	M-2018-0021	Traditional Food Application				2021-04-06	2021-03-24			2025-05-12	PROMPERU	https://open.efsa.europa.eu/questions/EFSA-Q-2021-00193
EFSA self-mandate for a statement on the safety of cannabidiol (CBD) as a novel food	EFSA-Q-2021-00735		2022-06-16	Published	Art 29 - Scientific opinion	M-2021-00683				ON-7322		2021-12-02	2022-04-26	2022-06-07	2022-04-30		https://open.efsa.europa.eu/questions/EFSA-Q-2021-00735
Request for a scientific opinion on dried mealworms (Tenebrio molitor) as a novel food (NF 2018/0241)	EFSA-Q-2018-00262		2020-11-24	Published	Application	M-2018-0021	Novel Food Authorisation			ON-6343	2018-03-21	2018-07-03	2020-11-24	2021-01-13	2020-12-21	SAS EAP Group - Micronutris	https://open.efsa.europa.eu/questions/EFSA-Q-2018-00262
Request for a scientific opinion on Schizochytrium sp. oil as a novel food (NF 2019/0825).	EFSA-Q-2019-00187		2020-11-24	Published	Application	M-2018-0021	Novel Food Authorisation	fatty acid 22:6 (docosahexaenoic acid)	6217-54-5	ON-6344	2019-03-14	2019-05-13	2020-11-24	2021-01-18	2020-11-28	Nutraveris on behalf of Fermentalg	https://open.efsa.europa.eu/questions/EFSA-Q-2019-00187
Request for a scientific opinion on Schizochytrium sp. oil as a novel food (NF 2019/1046)	EFSA-Q-2019-00323		2020-11-24	Published	Application	M-2018-0021	Novel Food Authorisation	fatty acid 22:6 (docosahexaenoic acid)	6217-54-5	ON-6345	2019-05-13	2019-07-10	2020-11-24	2021-01-18	2020-12-19	Nutraveris on behalf of Fermentalg	https://open.efsa.europa.eu/questions/EFSA-Q-2019-00323
Request for a scientific opinion on Cistanche tubulosa extract as a novel food (NF 2019/1318)	EFSA-Q-2019-00812		2020-11-24	Published	Application	M-2018-0021	Novel Food Authorisation			ON-6346	2019-12-20	2020-05-29	2020-11-24	2021-01-15	2021-02-23	SINPHAR TIAN-LI PHARMACEUTICAL	https://open.efsa.europa.eu/questions/EFSA-Q-2019-00812
Request for a scientific opinion on Hovenia Dulcis Fruit Extract as a novel food (NF 2018/0328)	EFSA-Q-2018-00279		2020-11-17	Published	Application	M-2018-0021	Novel Food Authorisation			ON-6196	2018-03-28	2018-10-19	2020-06-30	2020-08-28	2020-08-12	Hovenia Dulcis AB	https://open.efsa.europa.eu/questions/EFSA-Q-2018-00279
Request for a scientific opinion on Lacto-N-neotetraose as a novel food (NF 2019/1152)	EFSA-Q-2019-00448		2020-10-22	Published	Application	M-2018-0021	Novel Food Authorisation	Lacto-N-neotetraose	13007-32-4	ON-6305	2019-07-16	2020-01-17	2020-10-22	2020-11-19	2021-02-04	Jennewein Biotechnologie GmbH	https://open.efsa.europa.eu/questions/EFSA-Q-2019-00448
Request for a scientific opinion on Rapeseed powder from Brassica rapa L. and Brassica napus L as a novel food (NF 2018/0768).	EFSA-Q-2019-00213		2020-10-15	Published	Application	M-2018-0021	Novel Food Authorisation			ON-6197	2019-03-26	2019-06-19	2020-06-30	2020-07-30	2020-08-12	Avena Nordic Grain Oy	https://open.efsa.europa.eu/questions/EFSA-Q-2019-00213
Request for a scientific opinion on Schizochytrium sp. oil as a novel food (NF 2019/0983)	EFSA-Q-2019-00306		2020-10-15	Published	Application	M-2018-0021	Novel Food Authorisation	fatty acid 22:6 (docosahexaenoic acid)	6217-54-5	ON-6242	2019-05-03	2019-06-24	2020-08-31	2020-10-19	2020-10-20	Progress Biotech BV	https://open.efsa.europa.eu/questions/EFSA-Q-2019-00306
Request for a specific opinion on citicoline mono-sodium salt as a novel food (NF 2019/1111)	EFSA-Q-2019-00368		2020-10-07	Application Withdrawn	Application	M-2018-0021	Novel Food Authorisation	Citicoline sodium salt	33818-15-4		2019-05-28	2019-10-17			2020-08-08	analyze & realize GmbH on behalf of Interquim S.A.	https://open.efsa.europa.eu/questions/EFSA-Q-2019-00368
Request for a scientific opinion on Menaquinone-7 dipropionate as a novel food (NF 2018/0282).	EFSA-Q-2018-00725		2020-09-14	Application Withdrawn	Application	M-2018-0021	Novel Food Authorisation	Menaquinone-7	2124-57-4		2018-09-20	2019-01-21			2021-01-08	Kappa Bioscience AS	https://open.efsa.europa.eu/questions/EFSA-Q-2018-00725
Request for a specific opinion on Leaf Protein Isolate from Cichorium endivia as a novel food (NF 2019/1073)	EFSA-Q-2019-00335		2020-09-14	Application Withdrawn	Application	M-2018-0021	Novel Food Authorisation				2019-05-20	2019-11-05			2021-03-02	Suiker Unie	https://open.efsa.europa.eu/questions/EFSA-Q-2019-00335
Public consultation on the draft Scientific Opinion on the Safety of chia seeds (Salvia hispanica L.) subject to thermal processing in relation to the formation of process contaminants as a novel food for extended uses	EFSA-Q-2020-00451		2020-09-02	Published	Public consultation	M-2018-0021	Novel Food Authorisation			EN-1925	2020-06-11	2020-06-23	2020-09-02	2020-09-22	2020-10-31		https://open.efsa.europa.eu/questions/EFSA-Q-2020-00451
Scientific opinion on the overall dietary exposure and safety assessment for Chia seeds (Salvia hispanica) as a novel food: thermal-processed uses	EFSA-Q-2019-00254		2020-08-31	Published	Art 29 - Scientific opinion	M-2018-0021	Novel Food Authorisation			ON-6243	2018-07-16	2018-10-12	2020-08-31	2020-09-21	2020-09-24		https://open.efsa.europa.eu/questions/EFSA-Q-2019-00254
Request for a scientific opinion on Chia seed (Salvia hispanica) as a novel food (NF 2018/0519) - Extensions of use in: bakery wares at a maximum level of 10 %| cereal and cereal products at a maximum level of 10 %| meat| fish and fishery products| egg products| salt, spices, soups, sauces, salads and protein products at a maximum level of 10 %| food intended for particular nutritional uses as de…	EFSA-Q-2019-00197		2020-05-27	Application Withdrawn	Application	M-2018-0021	Novel Food Authorisation				2018-08-28	2018-10-09			2020-08-15	The Chia Co	https://open.efsa.europa.eu/questions/EFSA-Q-2019-00197
Scientific opinion on phytosterol esters (extension of use, cooking oils) as a novel food ingredient.	EFSA-Q-2014-00865		2020-05-06	Published	Application	M-2014-0328	Novel Food Authorisation			ON-6135	2014-12-01	2015-01-22	2020-05-05	2020-06-30	2020-05-07	Upfield	https://open.efsa.europa.eu/questions/EFSA-Q-2014-00865
Request for a scientific opinion on extract derived from Panax notoginseng and Astragalus membranaceus (AstraGinÂ®) as a novel food (NF 2018/0284)	EFSA-Q-2018-00557		2020-03-25	Published	Application	M-2018-0021	Novel Food Authorisation			ON-6099	2018-07-11	2018-10-22	2020-03-24	2020-05-13	2020-03-25	NuLiv Science	https://open.efsa.europa.eu/questions/EFSA-Q-2018-00557
Request for a scientific opinion on dried whole cell Euglena as a novel food (NF 2018/0669).	EFSA-Q-2019-00043		2020-03-25	Published	Application	M-2018-0021	Novel Food Authorisation			ON-6100	2019-01-24	2019-05-13	2020-03-25	2020-05-14	2020-04-09	Kemin Foods L.C	https://open.efsa.europa.eu/questions/EFSA-Q-2019-00043
Request for a scientific opinion on 6â€™-Sialyllactose (6â€™-SL) as a novel food (NF 2019/0881).	EFSA-Q-2019-00169		2020-03-25	Published	Application	M-2018-0021	Novel Food Authorisation	6â€™-Sialyllactose sodium salt	157574-76-0	ON-6097	2019-03-13	2019-05-16	2020-03-23	2020-05-14	2020-06-19	Glycom A/S	https://open.efsa.europa.eu/questions/EFSA-Q-2019-00169
Request for a scientific opinion on 3â€™-sialyllactose sodium salt (3â€™-SL) as a novel food (NF 2019/0957).	EFSA-Q-2019-00204		2020-03-25	Published	Application	M-2018-0021	Novel Food Authorisation	3â€™-Sialyllactose sodium salt	128596-80-5	ON-6098	2019-03-25	2019-06-12	2020-03-25	2020-05-14	2020-07-16	Glycom A/S	https://open.efsa.europa.eu/questions/EFSA-Q-2019-00204
Notification on roasted sacha inchi seeds as traditional food (NF 2018/0752)	EFSA-Q-2019-00700		2020-03-06	Published	Application	M-2018-0021	Traditional food notification			EN-1817	2019-11-08	2019-11-08	2020-03-06	2020-03-23	2020-03-07	1) Promperu| 2) Agroindustrias Osho SAC| 3) Amazon Health Products SAC| 4) Comercio Alternativo de Productos No Tradicionales y Desarrollo para Latino AmÃ©rica PerÃº - Candela| 5) Shanantina SAC	https://open.efsa.europa.eu/questions/EFSA-Q-2019-00700
NP/EFSA/NUTRI/2018/01 - Systematic literature review to assist EFSA in the preparatory work for the safety assessment of Novel Food applications and Traditional Food notifications	EFSA-Q-2018-00295		2020-01-30	Published	Procurement	M-2018-0021	Novel Food Authorisation			EN-1774	2018-03-28	2018-04-25	2019-12-18	2020-01-28	2020-02-28		https://open.efsa.europa.eu/questions/EFSA-Q-2018-00295
Request for a scientific opinion on chromium-enriched biomass from Yarrowia lipolytica as a novel food (NF 2018/0556).	EFSA-Q-2018-00769		2020-01-23	Published	Application	M-2018-0021	Novel Food Authorisation	Chromium (III)	16065-83-1	ON-6005	2018-10-04	2019-02-18	2020-01-23	2020-03-06		SKOTAN S.A	https://open.efsa.europa.eu/questions/EFSA-Q-2018-00769
Request for a scientific opinion on Panavital D-glycerid acid as a novel food (NF 2019/0984)	EFSA-Q-2019-00474		2020-01-15	Application Withdrawn	Application	M-2018-0021	Novel Food Authorisation	GlycericÂ acid,Â D-	6000-40-4		2019-07-17					Replicon Health Oy	https://open.efsa.europa.eu/questions/EFSA-Q-2019-00474
Notification on Herbal infusion made from coffee leaves as traditional food (NF 2018/0740)	EFSA-Q-2019-00594		2020-01-08	Published	Application	M-2018-0021	Traditional food notification			EN-1783	2019-09-11	2019-09-11	2020-01-08	2020-02-03	2020-01-09	AM Breweries. CEO: Magnus M. Harrison	https://open.efsa.europa.eu/questions/EFSA-Q-2019-00594
Request for a scientific opinion on astaxanthin as a novel food	EFSA-Q-2018-00247		2019-12-18	Published	Art 29 - Scientific opinion	M-2018-0049	Novel Food Authorisation	Astaxanthin	472-61-7	ON-5993	2018-02-27	2018-03-16	2019-12-18	2020-02-05	2019-12-18		https://open.efsa.europa.eu/questions/EFSA-Q-2018-00247
Request for a scientific opinion on selenium-enriched biomass from Yarrowia lipolytica as a novel food (NF 2018/0605).	EFSA-Q-2018-00796		2019-12-18	Published	Application	M-2018-0021	Novel Food Authorisation	Selenium (Se)	7782-49-2	ON-5992	2018-10-04	2019-02-18	2019-12-18	2020-01-31	2020-03-30	SKOTAN S.A	https://open.efsa.europa.eu/questions/EFSA-Q-2018-00796
Request for a scientific opinion on Vitamin D2 Mushroom Powder (NF 2018/0529).	EFSA-Q-2018-00601		2019-11-28	Published	Application	M-2018-0021	Novel Food Authorisation	ergocalciferol	50-14-6	ON-5948	2018-07-24	2018-10-18	2019-11-28	2020-01-21	2020-01-02	Oakshire Naturals, LP	https://open.efsa.europa.eu/questions/EFSA-Q-2018-00601
Request for a scientific opinion on Lacto-N-tetraose as a novel food (NF 2018/0524)	EFSA-Q-2018-00589		2019-10-30	Published	Application	M-2018-0021	Novel Food Authorisation	Lacto-N-tetraose	14116-68-8	ON-5907	2018-07-17	2018-08-30	2019-10-30	2019-12-03	2019-10-31	Glycom A/S	https://open.efsa.europa.eu/questions/EFSA-Q-2018-00589
Notification on Cacao fruit pulp (Theobroma cacao L) as traditional food (NF 2019/1014)	EFSA-Q-2019-00395		2019-10-12	Published	Application	M-2018-0021	Traditional food notification			EN-1724	2019-06-20	2019-06-20	2019-10-11	2019-11-06	2019-10-18	CABOSSE Naturals NV	https://open.efsa.europa.eu/questions/EFSA-Q-2019-00395
Request for a scientific opinion on heat-killed bacteria Mycobacterium manresensis as a novel food (NF 2018/0269)	EFSA-Q-2018-00278		2019-09-19	Published	Application	M-2018-0021	Novel Food Authorisation	Mycobacterium setense manresensis		ON-5824	2018-03-28	2018-06-25	2019-09-19	2019-11-11	2019-09-29	Laboratorio Reig Jofre, S.A.	https://open.efsa.europa.eu/questions/EFSA-Q-2018-00278
Notification on Cocoa pulp as traditional food (NF 2019/0866)	EFSA-Q-2019-00345		2019-09-19	Published	Application	M-2018-0021	Traditional food notification			EN-1715	2019-05-22	2019-05-22	2019-09-18	2019-10-10	2019-09-19	Nestec York Ltd	https://open.efsa.europa.eu/questions/EFSA-Q-2019-00345
Notification on Maqui (Aristotelia chilensis) as traditional food (NF 2018/0313)	EFSA-Q-2019-00203		2019-07-18	Published	Application	M-2018-0021	Traditional food notification			EN-1685	2019-03-25	2019-03-25	2019-07-18	2019-09-16	2019-07-23	South Am Freeze Dry S.A.	https://open.efsa.europa.eu/questions/EFSA-Q-2019-00203
Request for a scientific opinion on Methylxanthine theacrine blended with 1% calcium silicate as a novel food (NF 2018/0758).	EFSA-Q-2018-01033		2019-07-11	Application Withdrawn	Application	M-2018-0021	Novel Food Authorisation				2018-12-18	2019-03-28			2019-12-23	Compound Solutions, Inc.	https://open.efsa.europa.eu/questions/EFSA-Q-2018-01033
Request for a scientific opinion on Nicotinamide Riboside Chloride as a novel food (NF 2018/0233)	EFSA-Q-2018-00480		2019-07-04	Published	Application	M-2018-0021	Novel Food Authorisation	Nicotinamide riboside chloride	23111-00-4	ON-5775	2018-06-06	2018-10-08	2019-07-04	2019-08-07	2019-07-27	ChromaDex, Inc.	https://open.efsa.europa.eu/questions/EFSA-Q-2018-00480
Request for a scientific opinion on viable embryonated eggs of the whipworm (Trichuris suis) as a novel food (NF 2018/0466).	EFSA-Q-2018-00596		2019-07-03	Published	Application	M-2018-0021	Novel Food Authorisation			ON-5777	2018-07-23	2018-10-17	2019-07-02	2019-08-01	2019-09-14	Enteron Science GmbH	https://open.efsa.europa.eu/questions/EFSA-Q-2018-00596
Notification on Moringa Stenopetala as traditional food (NF 2018/0302)	EFSA-Q-2019-00128		2019-07-02	Published	Application	M-2018-0021	Traditional food notification			EN-1672	2019-03-05	2019-03-05	2019-06-30	2019-09-13	2019-07-03	Laura Manzano Outeiral	https://open.efsa.europa.eu/questions/EFSA-Q-2019-00128
Request for a scientific opinion on sericin as a novel food (NF 2018/0580).	EFSA-Q-2019-00064		2019-05-29	Application Withdrawn	Application	M-2018-0021	Novel Food Authorisation	Sericin			2019-01-31					Matran Irina Mihaela	https://open.efsa.europa.eu/questions/EFSA-Q-2019-00064
Request for a scientific opinion on Phenylcapsaicin as a novel food (NF 2018/0189)	EFSA-Q-2018-00280		2019-05-15	Published	Application	M-2018-0021	Novel Food Authorisation	Phenylcapsaicin	848127-67-3	ON-5718	2018-03-28	2018-08-28	2019-05-15	2019-06-14	2019-08-07	aXichem AB	https://open.efsa.europa.eu/questions/EFSA-Q-2018-00280
Request for a scientific opinion on Xia Powder 125, a partially defatted chia seed powder as a novel food (NF 2018/0381)	EFSA-Q-2018-00373		2019-05-15	Published	Application	M-2018-0021	Novel Food Authorisation			ON-5716	2018-05-03	2018-06-22	2019-05-15	2019-06-12	2019-05-16	Cabinet de conseil Nutraveris on behalf of Access Business Group International LLC	https://open.efsa.europa.eu/questions/EFSA-Q-2018-00373
Request for a scientific opinion on 2â€™-Fucosyllactose / difucosyllactose mixture as a novel food (NF 2018/0401)	EFSA-Q-2018-00374		2019-05-15	Published	Application	M-2018-0021	Novel Food Authorisation	2'-Fucosyllactose | 3,2'-Difucosyllactose	20768-11-0 | 41263-94-9	ON-5717	2018-05-04	2018-06-29	2019-05-15	2019-06-11	2019-07-08	Glycom A/S	https://open.efsa.europa.eu/questions/EFSA-Q-2018-00374
Request for a scientific opinion on Xia Powder 435 as a novel food (NF 2018/0522).	EFSA-Q-2018-00685		2019-05-15	Published	Application	M-2018-0021	Novel Food Authorisation			ON-5716	2018-08-29	2018-10-22	2019-05-15	2019-06-12	2019-09-04	ACCESS BUSINESS GROUP INTERNATIONAL LLC	https://open.efsa.europa.eu/questions/EFSA-Q-2018-00685
Request for a scientific opinion on Chia seed (Salvia hispanica) as a novel food (NF 2018/0519) - Extensions of use in: sugars, syrups, honey and table-top sweeteners| confectionary at a maximum level of 10 %| dairy products and analogues at a maximum level of 10 %| fats and oils and fat and oil emulsions| edible ices at a maximum level of 10 %| fruits and vegetables at a maximum level of 10 %| b…	EFSA-Q-2018-00684		2019-04-15	Published	Application	M-2018-0021	Novel Food Authorisation			ON-5657	2018-08-28	2018-10-09	2019-03-14	2019-04-17	2019-05-01	The Chia Co	https://open.efsa.europa.eu/questions/EFSA-Q-2018-00684
Assistance request to NUTRI on a scientific opinion on Betaine as a novel food (NF 2018/0685).	EFSA-Q-2019-00151		2019-03-21	Published	Assistance	M-2018-0021	Novel Food Authorisation	Betaine	107-43-7	ON-5658	2018-01-29	2018-01-29	2019-03-14	2019-04-05			https://open.efsa.europa.eu/questions/EFSA-Q-2019-00151
Request for a scientific opinion on overall dietary exposure and safety assessment for Chia seeds (Salvia hispanica) as a novel food (NF 2018/0214)	EFSA-Q-2018-00224		2019-03-15	Published	Application	M-2018-0021	Novel Food Authorisation			ON-5657	2018-03-07	2018-11-16	2019-03-14	2019-04-17	2019-08-13	Parry's Pots Limited (PPL)	https://open.efsa.europa.eu/questions/EFSA-Q-2018-00224
Request for a scientific opinion on Chia Seeds in chocolate as a novel food (NF 2018/0183)	EFSA-Q-2018-00344		2019-03-15	Published	Application	M-2018-0021	Novel Food Authorisation			ON-5657	2018-05-03	2018-07-16	2019-03-14	2019-04-17	2019-05-01	Sanchis Mira S.A.	https://open.efsa.europa.eu/questions/EFSA-Q-2018-00344
Request for a scientific opinion on chia seed adding conditions of use of an already authorised novel food (NF 2018/0283).	EFSA-Q-2018-00681		2019-03-15	Published	Application	M-2018-0021	Novel Food Authorisation			ON-5657	2018-08-28	2018-10-09	2019-03-14	2019-04-17	2019-05-01	Zentis GmbH & Co. KG	https://open.efsa.europa.eu/questions/EFSA-Q-2018-00681
Request for a scientific opinion on chia seeds (Salvia hispanica) in confectionery as a novel food (NF 2018/0424).	EFSA-Q-2018-00682		2019-03-15	Published	Application	M-2018-0021	Novel Food Authorisation			ON-5657	2018-08-28	2018-10-09	2019-03-14	2019-04-17	2019-05-01	Majami Sp. z o.o. Sp. k.	https://open.efsa.europa.eu/questions/EFSA-Q-2018-00682
Request for a scientific opinion on chia seeds in chocolate and chocolate products, max 10% as a novel food (NF 2018/0469).	EFSA-Q-2018-00683		2019-03-15	Published	Application	M-2018-0021	Novel Food Authorisation			ON-5657	2018-08-28	2018-10-09	2019-03-14	2019-04-17	2019-05-01	Naturkost ÃœbelhÃ¶r GmbH & Co. KG	https://open.efsa.europa.eu/questions/EFSA-Q-2018-00683
Request for a scientific opinion on graines de chia (Salvia hispanica) as a novel food (NF 2018/0542).	EFSA-Q-2018-00686		2019-03-15	Published	Application	M-2018-0021	Novel Food Authorisation			ON-5657	2018-09-04	2018-11-16	2019-03-14	2019-04-17	2019-08-13	Materne SAS	https://open.efsa.europa.eu/questions/EFSA-Q-2018-00686
Request for a scientific opinion on the extension of use of the novel food bovine milk basic whey protein isolate as a novel food (NF 2018/0633).	EFSA-Q-2018-00996		2019-03-15	Published	Application	M-2018-0021	Novel Food Authorisation			ON-5659	2018-11-30	2019-01-24	2019-03-14	2019-04-09	2019-07-31	Armor ProtÃ©ines S.A.S	https://open.efsa.europa.eu/questions/EFSA-Q-2018-00996
Request for a scientific opinion on Betaine as a novel food (NF 2018/0685).	EFSA-Q-2018-00997		2019-03-15	Published	Application	M-2018-0021	Novel Food Authorisation	Betaine	107-43-7	ON-5658	2018-11-30	2018-12-19	2019-03-14	2019-04-05	2019-05-31	DuPont Nutrition Biosciences ApS	https://open.efsa.europa.eu/questions/EFSA-Q-2018-00997
Request for a scientific opinion on Apoaequorin as a novel food (NF 2018/0270)	EFSA-Q-2018-00316		2019-02-01	Application Withdrawn	Application	M-2018-0021	Novel Food Authorisation				2018-04-20					Nutraveris on behalf of Quincy bioscience	https://open.efsa.europa.eu/questions/EFSA-Q-2018-00316
Request for a scientific opinion on Yarrowia lipolytica yeast biomass as a novel food (NF 2018/0208)	EFSA-Q-2018-00223		2019-01-18	Published	Application	M-2018-0021	Novel Food Authorisation			ON-5594	2018-03-07	2018-06-22	2019-01-17	2019-02-14	2019-06-18	SKOTAN S.A.	https://open.efsa.europa.eu/questions/EFSA-Q-2018-00223
Request for a scientific opinion on Olive Leaf Extract as a novel food (NF 2018/0259)	EFSA-Q-2018-00281		2018-10-26	Application Withdrawn	Application	M-2018-0021	Novel Food Authorisation				2018-03-28	2018-08-28			2019-06-05	BioActor B.V.	https://open.efsa.europa.eu/questions/EFSA-Q-2018-00281
Request to the European Food Safety Authority to review additional information in relation to the scientific opinion on the safety of D-Ribose as a novel food.	EFSA-Q-2018-00697		2018-10-25	Published	Art 29 - Scientific opinion	M-2018-0172	Novel Food Authorisation	ribose	50-69-1	ON-5485	2018-09-04	2018-09-12	2018-10-24	2018-12-13	2018-10-31	Bioenergy Life Science, Inc.	https://open.efsa.europa.eu/questions/EFSA-Q-2018-00697
Request for a scientific opinion on tocotrienol-rich extract derived from the seeds of the Annatto shrub (Bixa orellana L.) as a novel food ingredient	EFSA-Q-2016-00519		2018-09-24	Application Withdrawn	Application	M-2016-0163	Novel Food Authorisation				2016-08-04	2016-09-16			2018-06-30	American River Nutrition Inc.	https://open.efsa.europa.eu/questions/EFSA-Q-2016-00519
Request for a scientific opinion on Omega-3 fatty acid lysine complex as a novel food (NF 2018/0149)	EFSA-Q-2018-00248		2018-09-24	Application Withdrawn	Application	M-2018-0021	Novel Food Authorisation				2018-03-09					Evonik Nutrition & Care GmbH	https://open.efsa.europa.eu/questions/EFSA-Q-2018-00248
Assistance for a scientific opinion on Alginate-Konjac-Xanthan Polysaccharide Complex (PGX) as a novel food ingredient	EFSA-Q-2015-00598		2018-09-13	Published	Assistance	M-2015-0174	Novel Food Authorisation			ON-4776	2015-07-31	2015-10-23	2017-04-04	2017-05-08	2017-04-30		https://open.efsa.europa.eu/questions/EFSA-Q-2015-00598
Assistance on the draft guidance on the preparation and presentation of an application for authorisation of a novel food in the context of Regulation (EU) 2015/2283	EFSA-Q-2016-00738		2018-09-13	Published	Assistance	M-2014-0089	Novel Food Authorisation			EN-1109	2014-03-31	2016-02-18	2016-10-25	2016-11-10	2016-11-30		https://open.efsa.europa.eu/questions/EFSA-Q-2016-00738
Request for scientific and technical assistance to update and develop scientific guidance for the preparation and presentation of a notification of traditional foods from third countries.	EFSA-Q-2015-00108		2018-08-23	Published	Art 29 - Scientific opinion	M-2014-0089	Traditional food notification			ON-4590	2014-03-19	2014-05-05	2016-09-22	2016-11-10	2016-09-30		https://open.efsa.europa.eu/questions/EFSA-Q-2015-00108
Outcome of the Public consultation on the draft Scientific guidance for the preparation and presentation of a notification of traditional foods from third countries	EFSA-Q-2016-00114		2018-08-23	Published	Public consultation	M-2014-0089	Traditional food notification			EN-1108	2016-02-02	2016-02-18	2016-10-25	2016-11-10	2016-11-30		https://open.efsa.europa.eu/questions/EFSA-Q-2016-00114
Notification on traditional food Fonio (Digitaria Exilis) (NF 2018/0146)	EFSA-Q-2018-00144		2018-08-23	Published	Application	M-2018-0021	Traditional food notification			EN-1443	2018-02-28	2018-02-28	2018-06-26	2018-07-20	2018-06-28	ObÃ Food Srl	https://open.efsa.europa.eu/questions/EFSA-Q-2018-00144
Notification on Haskap berries (Lonicera caerulea L.) as traditional food (NF 2018/0197)	EFSA-Q-2018-00145		2018-08-23	Published	Application	M-2018-0021	Traditional food notification			EN-1442	2018-02-28	2018-02-28	2018-06-26	2018-07-20	2018-06-28	Soloberry Ltd	https://open.efsa.europa.eu/questions/EFSA-Q-2018-00145
Notification on Sorghum syrup as traditional food (NF 2018/0267)	EFSA-Q-2018-00342		2018-08-23	Published	Application	M-2018-0021	Traditional food notification			EN-1481	2018-04-30	2018-04-30	2018-08-22	2018-09-25	2018-08-28	Sorghum Zrt.	https://open.efsa.europa.eu/questions/EFSA-Q-2018-00342
Request for a scientific opinion on cranberry extract powder as a novel food ingredient	EFSA-Q-2016-00325		2018-07-17	Published	Application	M-2016-0108	Novel Food Authorisation	Cranberry extract powder		ON-4777	2016-04-28	2016-08-24	2017-04-04	2017-05-12	2017-04-30	Ocean Spray Cranberries, Inc.	https://open.efsa.europa.eu/questions/EFSA-Q-2016-00325
Request for a scientific opinion on xylo-oligosaccharide as a novel food ingredient	EFSA-Q-2017-00665		2018-06-27	Published	Application	M-2017-0166	Novel Food Authorisation			ON-5361	2017-09-14	2017-12-06	2018-06-27	2018-07-23	2018-06-30	Longlive Europe Food Division Ltd	https://open.efsa.europa.eu/questions/EFSA-Q-2017-00665
Request for a scientific opinion on Egg Membrane as a novel food (NF 2018/0124)	EFSA-Q-2018-00103		2018-06-27	Published	Application	M-2018-0021	Novel Food Authorisation			ON-5363	2018-01-30	2018-04-20	2018-06-27	2018-07-23	2019-01-15	Biova, LLC	https://open.efsa.europa.eu/questions/EFSA-Q-2018-00103
Request for a scientific opinion on VitalarmorÂ® GF-100, a Basic Whey Protein Isolate as a novel food (NF 2018/0157)	EFSA-Q-2018-00104		2018-06-27	Published	Application	M-2018-0021	Novel Food Authorisation			ON-5360	2018-01-30	2018-02-22	2018-06-27	2018-07-27	2018-11-19	Armor ProtÃ©ines S.A.S.	https://open.efsa.europa.eu/questions/EFSA-Q-2018-00104
Request for a scientific opinion on Allanblackia seed oil as a novel food (NF 2018/0297)	EFSA-Q-2018-00226		2018-06-27	Published	Application	M-2018-0021	Novel Food Authorisation			ON-5362	2018-03-07	2018-04-25	2018-06-27	2018-08-03	2019-01-20	Unilever NV / Unilever PLC	https://open.efsa.europa.eu/questions/EFSA-Q-2018-00226
Request for a scientific opinion on shrimp peptide concentrate as a novel food ingredient (NF 2018/0320)	EFSA-Q-2017-00679		2018-05-16	Published	Application	M-2017-0173	Novel Food Authorisation			ON-5267	2017-09-21	2017-12-19	2018-04-18	2018-05-16	2018-06-30	Medfiles Ltd on behalf of Marealis AS	https://open.efsa.europa.eu/questions/EFSA-Q-2017-00679
Request for a scientific opinion on D-ribose	EFSA-Q-2017-00461		2018-05-02	Published	Application	M-2017-0102	Novel Food Authorisation	ribose	50-69-1	ON-5265	2017-06-01	2017-07-12	2018-04-30	2018-05-31	2018-04-30	Bioenergy Life Science Inc.	https://open.efsa.europa.eu/questions/EFSA-Q-2017-00461
Request for a scientific opinion on dried aerial parts of Hoodia parviflora as a novel food ingredient	EFSA-Q-2016-00091		2018-02-14	Published	Application	M-2016-0033	Novel Food Authorisation			ON-5002	2016-01-28	2016-04-06	2017-09-20	2017-10-19	2017-09-30	Desert Labs, Ltd.	https://open.efsa.europa.eu/questions/EFSA-Q-2016-00091
Request for a scientific opinion on betaine as a novel food ingredient	EFSA-Q-2016-00287		2018-02-14	Published	Application	M-2016-0083	Novel Food Authorisation	Betaine	107-43-7	ON-5057	2016-04-14	2016-06-21	2017-10-25	2017-11-17	2017-10-30	DuPont Nutritional Biosciences ApS	https://open.efsa.europa.eu/questions/EFSA-Q-2016-00287
Request for a scientific opinion on 1-Methylnicotinamide chloride as a novel food ingredient	EFSA-Q-2016-00520		2018-02-14	Published	Application	M-2016-0164	Novel Food Authorisation	1-Methylnicotinamide chloride	1005-24-9	ON-5001	2016-08-11	2016-11-10	2017-09-20	2017-10-26	2017-09-30	Pharmena S.A.	https://open.efsa.europa.eu/questions/EFSA-Q-2016-00520
Request for a scientific opinion on Pyrroloquinoline Quinone Disodium Salt as a novel food ingredient	EFSA-Q-2016-00659		2018-02-14	Published	Application	M-2016-0203	Novel Food Authorisation	Pyrroloquinoline quinone disodium salt	122628-50-6	ON-5058	2016-10-13	2016-12-22	2017-10-24	2017-11-20	2017-10-31	Mitzubishi	https://open.efsa.europa.eu/questions/EFSA-Q-2016-00659
Administrative guidance on the preparation of an application for authorisation of a novel food in the context of Regulation (EU) 2015/2283	EFSA-Q-2017-00291		2018-02-08	Published	Advice	M-2014-0106	Novel Food Authorisation			EN-1381	2017-04-18	2017-04-18	2018-02-07	2018-02-15	2018-02-28		https://open.efsa.europa.eu/questions/EFSA-Q-2017-00291
Request to the European Food Safety Authority to carry out a supplementary dietary exposure and safety assessment to L-ergothioneine	EFSA-Q-2017-00448		2017-10-25	Published	Art 29 - Scientific opinion	M-2017-0099	Novel Food Authorisation	L-Ergothioneine	497-30-3	ON-5060	2017-05-19	2017-06-01	2017-10-25	2017-11-13	2017-11-30	Tetrahedron	https://open.efsa.europa.eu/questions/EFSA-Q-2017-00448
Request to the European Food Safety Authority to carry out a supplementary dietary exposure and safety assessment for taxifolin	EFSA-Q-2017-00554		2017-10-25	Published	Art 29 - Scientific opinion	M-2017-0135	Novel Food Authorisation	Taxifolin	480-18-2	ON-5059	2017-07-06	2017-07-12	2017-10-25	2017-11-13	2017-10-31	Ametis JSC	https://open.efsa.europa.eu/questions/EFSA-Q-2017-00554
Request for a scientific opinion on Ecklonia cava phlorotannins as a novel food ingredient	EFSA-Q-2016-00518		2017-09-20	Published	Application	M-2016-0162	Novel Food Authorisation			ON-5003	2016-08-04	2016-09-29	2017-09-20	2017-10-16	2017-09-30	Botamedi Inc.	https://open.efsa.europa.eu/questions/EFSA-Q-2016-00518
Request to the European Food Safety Authority to review additional information in relation to the scientific opinion on the safety of an extract of three herbal roots (EstroG-100TM) as a novel food ingredient	EFSA-Q-2017-00040		2017-09-07	Published	Application	M-2017-0015	Novel Food Authorisation			ON-4778	2017-01-11	2017-01-23	2017-04-04	2017-05-08	2017-04-07	Naturalendo Tech Co. Ltd	https://open.efsa.europa.eu/questions/EFSA-Q-2017-00040
Request for a scientific opinion on an extract of three herbal roots (EstroG-100) as a novel food ingredient	EFSA-Q-2015-00249		2017-07-11	Published	Application	M-2015-0099	Novel Food Authorisation			ON-4589	2015-04-23	2015-07-21	2016-09-21	2016-10-24	2016-09-30	Naturalendo Tech Co., Ltd	https://open.efsa.europa.eu/questions/EFSA-Q-2015-00249
Request for a scientific opinion on N-Acetyl-D-neuraminic acid as a novel food ingredient	EFSA-Q-2016-00488		2017-06-28	Published	Application	M-2016-0153	Novel Food Authorisation	N-acetyl-D-neuraminic acid dihydrate	50795-27-2	ON-4918	2016-07-28	2016-09-28	2017-06-28	2017-07-25	2017-06-30	Glycom A/S	https://open.efsa.europa.eu/questions/EFSA-Q-2016-00488
Request for a scientific opinion on Alginate-Konjac-Xanthan Polysaccharide Complex (PGX) as a novel food ingredient	EFSA-Q-2015-00469		2017-06-08	Published	Application	M-2015-0174	Novel Food Authorisation	Alginate-konjac-xanthan polysaccharide complex (PGX)	1189143-55-2	ON-4776	2015-08-06	2015-10-23	2017-04-04	2017-05-08	2017-04-30	InovoBiologic Inc	https://open.efsa.europa.eu/questions/EFSA-Q-2015-00469
Request for assessing the safety of 2'-O-fucosyllactose as novel food ingredient in food supplements for children	EFSA-Q-2015-00594		2017-05-18	Published	Application	M-2015-0213	Novel Food Authorisation	2'-Fucosyllactose	41263-94-9	ON-4299	2015-10-14	2015-10-19	2015-10-28	2015-11-13	2015-12-11	Glycom A/S	https://open.efsa.europa.eu/questions/EFSA-Q-2015-00594
Request for a scientific opinion on hydroxytyrosol as a novel food ingredient	EFSA-Q-2015-00749		2017-02-07	Published	Application	M-2015-0251	Novel Food Authorisation	Hydroxytyrosol	10597-60-1	ON-4728	2015-11-26	2016-02-04	2017-01-31	2017-03-10	2017-02-28	Seprox Biotech	https://open.efsa.europa.eu/questions/EFSA-Q-2015-00749
Request to the European Food Safety Authority to review the opinion on the safety of â€˜Taxifolin' as a novel food ingredient (Ametis JSC)	EFSA-Q-2012-00961		2016-12-15	Published	Application	M-2012-0343	Novel Food Authorisation	Taxifolin	480-18-2	ON-4682	2012-10-29	2012-12-05	2016-12-13	2017-02-14	2017-04-30	Ametis JSC	https://open.efsa.europa.eu/questions/EFSA-Q-2012-00961
Request for a scientific opinion on a proline-specific oligopeptidase derived from Aspergillus niger as a novel food ingredient	EFSA-Q-2015-00763		2016-12-15	Published	Application	M-2015-0257	Novel Food Authorisation	Prolyl oligopeptidase	72162-84-6	ON-4681	2015-12-03	2016-02-05	2016-12-13	2017-02-15	2017-02-28	DSM Food Specialties	https://open.efsa.europa.eu/questions/EFSA-Q-2015-00763
Request for a scientific opinion on synthetic L-ergothioneine as a novel food ingredient	EFSA-Q-2015-00613		2016-10-26	Published	Application	M-2015-0221	Novel Food Authorisation	L-Ergothioneine	497-30-3	ON-4629	2015-10-22	2016-01-11	2016-10-26	2016-11-18	2016-10-31	Tetrahedron	https://open.efsa.europa.eu/questions/EFSA-Q-2015-00613
Outcome of the Public consultation on the draft Scientific guidance for the preparation and presentation of an application for authorisation of Novel Foods	EFSA-Q-2016-00113		2016-10-25	Published	Public consultation	M-2014-0089	Novel Food Authorisation			EN-1109	2016-02-01	2016-02-18	2016-10-25	2016-11-10	2016-11-30		https://open.efsa.europa.eu/questions/EFSA-Q-2016-00113
Request for scientific and technical assistance to update and develop scientific guidance for the preparation and presentation of an application for authorisation of Novel Foods.	EFSA-Q-2014-00216		2016-09-21	Published	Art 29 - Scientific opinion	M-2014-0089	Novel Food Authorisation			ON-4594	2014-03-19	2014-05-05	2016-09-21	2016-11-10	2016-09-30		https://open.efsa.europa.eu/questions/EFSA-Q-2014-00216
Cereal brans for use as fat replacers and sources of fibre	EFSA-Q-2003-024		2016-08-05	Application Withdrawn	Application	M-2003-0005	Novel Food Authorisation				2003-08-22	2003-08-22			2003-11-22		https://open.efsa.europa.eu/questions/EFSA-Q-2003-024
Safety of Reducol - Plant sterol-containing milk-based beverages	EFSA-Q-2003-075		2016-08-05	Published	Application	M-2003-0005	Novel Food Authorisation			ON-15	2003-05-01	2003-05-01	2003-11-25	2004-03-09	2003-12-31	Forbes Medi-Tech	https://open.efsa.europa.eu/questions/EFSA-Q-2003-075
Maize germ oil high in unsaponifiable matter	EFSA-Q-2004-013Aa		2016-08-05	Published	Application	M-2004-0013	Novel Food Authorisation			ON-303	2004-02-02	2004-02-06	2005-12-06	2006-01-12	2005-12-31	Expanscience	https://open.efsa.europa.eu/questions/EFSA-Q-2004-013Aa
Rapeseed oil high in unsaponifiable matter as a novel food ingredient	EFSA-Q-2004-013Bb		2016-08-05	Published	Application	M-2004-0013	Novel Food Authorisation			ON-304	2004-02-02	2004-02-06	2005-12-06	2006-01-12	2005-12-31	Expanscience	https://open.efsa.europa.eu/questions/EFSA-Q-2004-013Bb
Safety of Enova oil (diacylglycerol oil)	EFSA-Q-2004-089		2016-08-05	Published	Application	M-2004-0088	Novel Food Authorisation			ON-159	2004-06-23	2004-07-12	2004-12-02	2004-12-21	2004-12-31	The Archer Daniel Midland Company (ADM)	https://open.efsa.europa.eu/questions/EFSA-Q-2004-089
Safety of Betaine	EFSA-Q-2004-090		2016-08-05	Published	Application	M-2004-0088	Novel Food Authorisation	Betaine	107-43-7	ON-191	2004-06-23	2004-07-12	2005-02-22	2005-03-16	2004-02-28	Finnfeeds Finland Ltd.	https://open.efsa.europa.eu/questions/EFSA-Q-2004-090
Safety of Lycopene from Blakeslea trispora as a novel food ingredient	EFSA-Q-2004-169		2016-08-05	Published	Application	M-2004-0164	Novel Food Authorisation	Lycopene	502-65-8	ON-212	2004-11-26	2004-12-17	2005-04-21	2005-06-06	2005-04-30	Vitatene	https://open.efsa.europa.eu/questions/EFSA-Q-2004-169
Two scientific publications concerning aspects of serum levels of phytosterols	EFSA-Q-2004-178		2016-08-05	Published	Art 29 - Scientific opinion	M-2004-0173	Novel Food Authorisation			ON-211	2004-10-13	2004-10-25	2005-04-21	2005-06-06	2005-04-30		https://open.efsa.europa.eu/questions/EFSA-Q-2004-178
Safety of chia (Salvia hispanica L.) seed and ground whole chia seed as a novel food ingredient intended for use in bread	EFSA-Q-2005-059		2016-08-05	Published	Application	M-2005-0055	Novel Food Authorisation			ON-278	2005-04-08	2005-04-28	2005-10-05	2005-11-09	2005-10-31	R Craig and Sons Ltd	https://open.efsa.europa.eu/questions/EFSA-Q-2005-059
Safety of "Noni" juice (juice of the fruits of Morinda citrifolia) - Reevaluation on the basis of case reports.	EFSA-Q-2005-236		2016-08-05	Published	Art 29 - Scientific opinion	M-2005-0188	Novel Food Authorisation			ON-376	2005-10-13	2005-10-25	2006-09-01	2006-09-06	2006-07-31		https://open.efsa.europa.eu/questions/EFSA-Q-2005-236
Safety of rice drinks with added phytosterols	EFSA-Q-2005-242		2016-08-05	Published	Application	M-2005-0193	Novel Food Authorisation			ON-201	2005-11-07	2005-11-23	2006-02-15	2006-03-16	2006-02-28	Teriaka Ltd.	https://open.efsa.europa.eu/questions/EFSA-Q-2005-242
Safety of adding DHA from micro algae to certain foods	EFSA-Q-2005-286		2016-08-05	Published	Application	M-2005-0213	Novel Food Authorisation	fatty acid 22:6 (docosahexaenoic acid)	6217-54-5	ON-205	2005-12-09	2005-12-20	2006-07-06	2006-06-06	2006-07-31	Nutrinova and Martek Biosciences Corporation	https://open.efsa.europa.eu/questions/EFSA-Q-2005-286
Safety of drinks consisting of fruit juices or nectars with added phytosterols	EFSA-Q-2006-057		2016-08-05	Published	Application	M-2006-0052	Novel Food Authorisation			ON-391	2006-06-08	2006-06-19	2007-02-15	2007-03-07	2007-02-28	Coca-Cola Services S.A.	https://open.efsa.europa.eu/questions/EFSA-Q-2006-057
Safety of leaves of Morinda citrifolia (Noni)	EFSA-Q-2006-185		2016-08-05	Published	Application	M-2006-0143	Novel Food Authorisation			ON-769	2006-11-21	2006-12-12	2008-07-10	2008-08-11	2008-07-31	Baker & Mackenzie on behalf of Morinda Inc.	https://open.efsa.europa.eu/questions/EFSA-Q-2006-185
Safety of lycopene oleoresin from tomatoes	EFSA-Q-2006-186		2016-08-05	Published	Application	M-2006-0144	Novel Food Authorisation	Lycopene	502-65-8	ON-675	2006-11-21	2006-12-12	2008-04-24	2008-04-30	2008-06-30	Barry Ottaway & Associates Ltd.	https://open.efsa.europa.eu/questions/EFSA-Q-2006-186
Safety of 'alpha-Cyclodextrin'	EFSA-Q-2006-319		2016-08-05	Published	Application	M-2006-0227	Novel Food Authorisation	Alpha-cyclodextrin	10016-20-3	ON-537	2006-12-13	2007-01-09	2007-07-06	2007-08-23	2007-07-31	Dr. BÃ¤r, Bioresco (on behalf of Wacker Chemie)	https://open.efsa.europa.eu/questions/EFSA-Q-2006-319
Allanblackia seed oil for use in yellow fat and cream based spreads	EFSA-Q-2007-059		2016-08-05	Published	Application	M-2007-0046	Novel Food Authorisation			ON-580	2007-02-20	2007-03-26	2007-10-25	2007-12-21	2007-10-31	Unilever Deutschland GmbH	https://open.efsa.europa.eu/questions/EFSA-Q-2007-059
Zeaxanthin as an ingredient in food supplements	EFSA-Q-2007-078b		2016-08-05	Published	Application	M-2007-0063	Novel Food Authorisation	zeaxanthin	144-68-3	ON-728	2007-03-28	2007-04-27	2008-04-24	2008-06-25	2008-04-30	Bioresco on behalf of DSM Nutritional Products	https://open.efsa.europa.eu/questions/EFSA-Q-2007-078b
Vitamin K2 added for nutritional purposes to foodstuffs + Novel Food	EFSA-Q-2007-079		2016-08-05	Published	Application	M-2007-0064	Novel Food Authorisation	Menaquinone-7	2124-57-4	ON-822	2007-03-19	2007-05-25	2008-10-02	2008-11-14	2008-10-31	Cantox Health Services Int'l	https://open.efsa.europa.eu/questions/EFSA-Q-2007-079
Safety of synthetic lycopene	EFSA-Q-2007-119		2016-08-05	Published	Application	M-2007-0096	Novel Food Authorisation	Lycopene	502-65-8	ON-676	2007-06-19	2007-07-30	2008-04-10	2008-04-30	2008-04-30	BASF AG	https://open.efsa.europa.eu/questions/EFSA-Q-2007-119
Safety of fungal oil	EFSA-Q-2007-123		2016-08-05	Published	Application	M-2007-0100	Novel Food Authorisation			ON-770	2007-07-02	2007-07-30	2008-07-10	2008-08-11	2008-07-30	Suntory Ltd.	https://open.efsa.europa.eu/questions/EFSA-Q-2007-123
Morinda citrifolia (Noni) fruit puree and concentrate as a food ingredient	EFSA-Q-2007-181		2016-08-05	Published	Application	M-2007-0148	Novel Food Authorisation			ON-998	2007-11-07	2007-12-19	2009-03-13	2009-04-03	2009-03-31	Tahitian Noni International Inc.	https://open.efsa.europa.eu/questions/EFSA-Q-2007-181
Safety of Chia seed (Salvia hispanica) and ground whole Chia as a food ingredient.	EFSA-Q-2008-008		2016-08-05	Published	Application	M-2008-0008	Novel Food Authorisation			ON-996	2008-01-25	2008-02-28	2009-03-13	2009-04-03	2009-03-31	Columbus Paradigm Inst. S.A.	https://open.efsa.europa.eu/questions/EFSA-Q-2008-008
Safety of Lipid extract from Euphasia superba as food ingredient (Krill Oil)	EFSA-Q-2008-027		2016-08-05	Published	Application	M-2008-0027	Novel Food Authorisation			ON-938	2008-02-06	2008-02-28	2009-01-22	2009-02-13	2009-01-31	Neptune Technologies & Bioresources Inc.	https://open.efsa.europa.eu/questions/EFSA-Q-2008-027
Alfalfa protein concentrate	EFSA-Q-2008-031		2016-08-05	Published	Application	M-2008-0031	Novel Food Authorisation			ON-997	2008-02-18	2008-02-28	2009-03-13	2009-04-03	2009-03-31	Viridis S.A.	https://open.efsa.europa.eu/questions/EFSA-Q-2008-031
Ice Structuring Protein (ISP) as a novel food ingredient	EFSA-Q-2008-073a		2016-08-05	Published	Application	M-2008-0073	Novel Food Authorisation			ON-768	2008-03-03	2008-03-03	2008-07-09	2008-08-08	2008-07-31	Unilever	https://open.efsa.europa.eu/questions/EFSA-Q-2008-073a
Opinion on the safety of "Glucosamine Hydrochloride from Aspergillus niger" as food ingredient	EFSA-Q-2008-306		2016-08-05	Published	Application	M-2008-0123	Novel Food Authorisation	Glucosamine hydrochloride	66-84-2	ON-1099	2008-04-17	2008-04-30	2009-05-15	2009-06-04	2009-05-31	Cargill Inc.	https://open.efsa.europa.eu/questions/EFSA-Q-2008-306
"Lycopene cold water dispersible (CWD) products from Blakeslea trispora" as food ingredient	EFSA-Q-2008-697		2016-08-05	Published	Application	M-2008-0724	Novel Food Authorisation	Lycopene	502-65-8	ON-893	2008-08-12	2008-10-15	2008-12-04	2008-12-19	2009-02-28	Vitatene S.A.U.	https://open.efsa.europa.eu/questions/EFSA-Q-2008-697
Safety of 'CLA (Conjugated Linoleic Acid)-rich Oil' as food ingredient (Lipid Nutrition)	EFSA-Q-2008-745		2016-08-05	Published	Application	M-2008-1012	Novel Food Authorisation	Conjugated linoleic acid t10,c12	2420-56-6	ON-1601	2008-10-15	2008-11-04	2010-04-30	2010-05-21	2010-04-30	Lipid Nutrition	https://open.efsa.europa.eu/questions/EFSA-Q-2008-745
Glavonoid as food ingredient	EFSA-Q-2009-00749		2016-08-05	Published	Application	M-2009-0190	Novel Food Authorisation			ON-2287	2009-07-27	2009-10-05	2011-06-30	2011-07-21	2011-09-30	Kaneka Pharma Europe	https://open.efsa.europa.eu/questions/EFSA-Q-2009-00749
Vitamin K2 added for nutritional purposes to food supplements	EFSA-Q-2005-179		2016-08-02	Published	Application	M-2005-0170	Novel Food Authorisation	Menaquinone-7	2124-57-4	ON-822	2005-08-10	2007-07-05	2008-10-02	2008-11-14	2008-10-31	Cantox Health Services International	https://open.efsa.europa.eu/questions/EFSA-Q-2005-179
Cetyl Myristoleate as food ingredient	EFSA-Q-2009-00529		2016-08-02	Published	Application	M-2009-0104	Novel Food Authorisation			ON-1686	2009-04-20	2009-05-27	2010-07-09	2010-07-30	2010-07-31	Myrisana	https://open.efsa.europa.eu/questions/EFSA-Q-2009-00529
Conjugated Linoelic Acid' (CLA, Cognis) as food ingredient	EFSA-Q-2009-00750		2016-08-02	Published	Application	M-2009-0191	Novel Food Authorisation	Conjugated linoleic acid t10,c12	2420-56-6	ON-1600	2009-08-06	2009-10-05	2010-04-30	2010-05-21	2010-04-30	Cognis	https://open.efsa.europa.eu/questions/EFSA-Q-2009-00750
Chitin-glucan as food ingredient	EFSA-Q-2009-00762		2016-08-02	Published	Application	M-2009-0199	Novel Food Authorisation	Chitin-glucan		ON-1687	2009-08-28	2009-10-05	2010-07-09	2010-07-30	2010-07-31	KitoZyme	https://open.efsa.europa.eu/questions/EFSA-Q-2009-00762
Safety of Touchi Fermented Black Bean (soy) Extract	EFSA-Q-2009-00765		2016-08-02	Published	Application	M-2009-0202	Novel Food Authorisation	Fermented black bean extract		ON-2136	2009-08-19	2009-10-05	2011-04-08	2011-05-10	2011-09-30	CBC Co. Ltd	https://open.efsa.europa.eu/questions/EFSA-Q-2009-00765
Sardine Peptide Products (Cantox)	EFSA-Q-2009-00766		2016-08-02	Published	Application	M-2009-0203	Novel Food Authorisation			ON-1684	2009-08-19	2009-10-05	2010-07-09	2010-07-30	2010-07-31	Cantox	https://open.efsa.europa.eu/questions/EFSA-Q-2009-00766
Safety of an extract of Lentinus edodes	EFSA-Q-2009-00833		2016-08-02	Published	Application	M-2009-0248	Novel Food Authorisation			ON-1685	2009-10-02	2009-10-30	2010-07-09	2010-07-30	2010-07-31	Glyca Nova AS	https://open.efsa.europa.eu/questions/EFSA-Q-2009-00833
Phosphated di-starch phosphate	EFSA-Q-2010-00127		2016-08-02	Published	Application	M-2010-0101	Novel Food Authorisation	Phosphated distarch phosphate		ON-1772	2010-02-18	2010-03-01	2010-09-10	2010-09-30	2010-09-30	National Starch Food Innovation	https://open.efsa.europa.eu/questions/EFSA-Q-2010-00127
Safety of Yeast beta-glucans as food ingredient	EFSA-Q-2010-00952		2016-08-02	Published	Application	M-2010-0274	Novel Food Authorisation	Yeast beta-glucans		ON-2137	2010-07-02	2010-07-22	2011-04-08	2011-05-10	2011-09-30	Biothera Inc.	https://open.efsa.europa.eu/questions/EFSA-Q-2010-00952
Safety of a "novel chewing gum base (Rev-7)" as food ingredient	EFSA-Q-2010-00953		2016-08-02	Published	Application	M-2010-0275	Novel Food Authorisation			ON-2127	2010-07-02	2010-07-22	2011-03-25	2011-04-11	2011-09-30	Revolymer Ltd	https://open.efsa.europa.eu/questions/EFSA-Q-2010-00953
Safety of Lactoferrin	EFSA-Q-2010-01269		2016-08-02	Published	Application	M-2010-0452	Novel Food Authorisation	Lactoferrin	146897-68-9	ON-2701	2010-11-23	2010-12-22	2012-04-27	2012-05-24	2012-09-30	Friesland Campina DOMO B.V.	https://open.efsa.europa.eu/questions/EFSA-Q-2010-01269
Scientific Opinion (Statement) of the NDA Panel on the safety of glucosamine for patients receiving coumarin anticoagulants	EFSA-Q-2011-00770		2016-08-02	Published	Art 29 - Scientific opinion	M-2011-0204	Novel Food Authorisation	2-amino-2-deoxy-D-glucopyranose	3416-24-8	ON-2473	2011-05-31	2011-06-15	2011-11-25	2011-12-08	2011-12-31		https://open.efsa.europa.eu/questions/EFSA-Q-2011-00770
Request to the European Food Safety Authority for an opinion on the safety of Arracacia Xanthorrhiza (Euroandina Importaciones S.L.)	EFSA-Q-2011-00918		2016-08-02	Published	Application	M-2011-0268	Novel Food Authorisation			ON-3954	2011-09-12	2011-09-23	2014-12-09	2015-01-09	2014-12-31	Euroandina Importaciones S.L.	https://open.efsa.europa.eu/questions/EFSA-Q-2011-00918
Request to the European Food Safety Authority for an opinion on the safety of "Lactoferrin"	EFSA-Q-2011-00974		2016-08-02	Published	Application	M-2011-0300	Novel Food Authorisation	Lactoferrin	146897-68-9	ON-2811	2011-09-12	2011-09-23	2012-06-28	2012-07-17	2012-09-30	Moringa Milk Industry Co Ltd	https://open.efsa.europa.eu/questions/EFSA-Q-2011-00974
Request to the European Food Safety Authority for an opinion on the safety of "Astaxanthin"	EFSA-Q-2011-00990		2016-08-02	Published	Application	M-2011-0301	Novel Food Authorisation	Astaxanthin	472-61-7	ON-3757	2011-09-12	2011-09-23	2014-06-25	2014-07-15	2014-06-30	Bioreal AB	https://open.efsa.europa.eu/questions/EFSA-Q-2011-00990
Request to the European Food Safety Authority for an opinion on the safety of "Dihydrocapsiate" (Ajinomoto Co.Inc)	EFSA-Q-2011-01155		2016-08-02	Published	Application	M-2011-0349	Novel Food Authorisation	Dihydrocapsiate	205687-03-2	ON-2812	2011-11-14	2011-12-07	2012-06-28	2012-07-17	2012-06-30	Ajinomoto Co.Inc	https://open.efsa.europa.eu/questions/EFSA-Q-2011-01155
Request to the European Food safety Authority for reviewing the opinion on the safety of CLA (conjugated Linoleic Acid) - rich Oil' as a novel food ingredient (Lipid Nutrition| Cognis).	EFSA-Q-2012-00300		2016-08-02	Published	Art 29 - Scientific opinion	M-2012-0072	Novel Food Authorisation	Conjugated linoleic acid t10,c12	2420-56-6	ON-2700	2012-02-21	2012-03-12	2012-04-27	2012-05-03	2012-07-31		https://open.efsa.europa.eu/questions/EFSA-Q-2012-00300
Request to the European Food safety Authority for reviewing the opinion on the safety of 'Synthetic Zeaxanthin' as a novel food ingredient in food supplements (DSM Nutritional Product)	EFSA-Q-2012-00418		2016-08-02	Published	Application	M-2012-0106	Novel Food Authorisation	zeaxanthin	144-68-3	ON-2891	2012-03-22	2012-04-03	2012-09-13	2012-10-04	2012-09-30	DSM Nutritional Product	https://open.efsa.europa.eu/questions/EFSA-Q-2012-00418
Request to the European Food Safety Authority for reviewing the opinion on the safety of "Rooster comb extract" as a novel food ingredient (Bioiberica).	EFSA-Q-2012-00613		2016-08-02	Published	Application	M-2012-0184	Novel Food Authorisation			ON-3260	2012-05-24	2012-06-09	2013-05-31	2013-06-21	2013-05-31	Bioiberica	https://open.efsa.europa.eu/questions/EFSA-Q-2012-00613
Request to the European Food Safety Authority to review the opinion on the safety of 'Cetyl Myristoleate Complex' as a novel food ingredient in food supplements (MYRISANA).	EFSA-Q-2012-00649		2016-08-02	Published	Application	M-2012-0207	Novel Food Authorisation	Cetyl Myristoleate Complex		ON-3261	2012-06-22	2012-07-06	2013-05-31	2013-06-21	2013-05-31	MYRISANA	https://open.efsa.europa.eu/questions/EFSA-Q-2012-00649
Request to the European Food Safety Authority to review the opinion on the safety of 'Methyl Vinyl Ether-Maleic Anhydride Copolymer' (chewing gum base ingredient) as a novel food ingredient (Reading Scientific Services Ltd).	EFSA-Q-2012-00653		2016-08-02	Published	Application	M-2012-0208	Novel Food Authorisation	Methyl Vinyl Ether-Maleic Anhydride Copolymer	9011-16-9	ON-3423	2012-06-22	2012-07-11	2013-10-10	2013-10-25	2013-10-31	Reading Scientific Services Ltd	https://open.efsa.europa.eu/questions/EFSA-Q-2012-00653
Request to the European Food Safety Authority to review the opinion on the safety of â€œCiticolineâ€ as a novel food ingredient (Kyowa Hakko Europe GmbH)	EFSA-Q-2013-00080		2016-08-02	Published	Application	M-2013-0027	Novel Food Authorisation	Citicoline	987-78-0	ON-3421	2013-01-15	2013-02-04	2013-10-10	2013-10-24	2013-10-31	Kyowa Hakko Europe GmbH	https://open.efsa.europa.eu/questions/EFSA-Q-2013-00080
Request to the European Food Safety Authority to review the opinion on the safety of "Rapeseed protein" as a novel food ingredient (Bioresco on behalf of Helm AG)	EFSA-Q-2013-00231		2016-08-02	Published	Application	M-2013-0069	Novel Food Authorisation	Rapeseed protein isolate		ON-3420	2013-02-14	2013-03-01	2013-10-10	2013-10-25	2013-10-31	Bioresco on behalf of Helm AG	https://open.efsa.europa.eu/questions/EFSA-Q-2013-00231
Request to the European Food Safety Authority to review the opinion on the safety of "Coriander seed oil" as a novel food ingredient (Nestec Ltd.)	EFSA-Q-2013-00232		2016-08-02	Published	Application	M-2013-0070	Novel Food Authorisation	Coriander seed oil	8008-52-4	ON-3422	2013-02-19	2013-03-04	2013-10-10	2013-10-24	2013-10-31	Nestec Ltd.	https://open.efsa.europa.eu/questions/EFSA-Q-2013-00232
Request to the European Food Safety Authority to review the opinion on the safety of "UV treated bakerâ€™s yeast" as a novel food ingredient	EFSA-Q-2013-00335		2016-08-02	Published	Application	M-2013-0123	Novel Food Authorisation	ergocalciferol	50-14-6	ON-3520	2013-04-05	2013-04-29	2013-12-12	2014-01-13	2013-12-31	Lallemand SAS	https://open.efsa.europa.eu/questions/EFSA-Q-2013-00335
Request to review the opinion on the safety of Cetyl Myristoleate Complex as a novel food ingredient in food supplements	EFSA-Q-2014-00166		2016-08-02	Published	Application	M-2014-0065	Novel Food Authorisation	Cetyl Myristoleate Complex		ON-3758	2014-03-06	2014-03-31	2014-06-25	2014-07-15	2014-06-30	Myrisana	https://open.efsa.europa.eu/questions/EFSA-Q-2014-00166
Request for a scientific opinion of extension of use for DHA and EPA-rich algal oil from Schizochytrium	EFSA-Q-2014-00218		2016-08-02	Published	Application	M-2014-0095	Novel Food Authorisation	DHA and EPA-rich algal oil		ON-3843	2014-03-28	2014-04-30	2014-09-18	2014-10-09	2014-09-30	DSM Nutritional Products	https://open.efsa.europa.eu/questions/EFSA-Q-2014-00218
Request for a scientific opinion on resveratrol as a novel food ingredient	EFSA-Q-2014-00232		2016-08-02	Published	Application	M-2014-0102	Novel Food Authorisation	Resveratrol	501-36-0	ON-4368	2014-04-04	2014-05-12	2015-12-11	2016-01-12	2015-12-31	DSM Nutritional Products Ltd.	https://open.efsa.europa.eu/questions/EFSA-Q-2014-00232
Request for a scientific opinion on pasteurised milk products fermented with Bacteroides xylanisolvens as a novel food	EFSA-Q-2014-00295		2016-08-02	Published	Application	M-2014-0120	Novel Food Authorisation	Heat-treated milk products fermented with Bacteroides xylanisolvens DSM 23964		ON-3956	2014-04-14	2014-04-30	2014-12-10	2015-01-09	2014-12-12	Avitop GmbH	https://open.efsa.europa.eu/questions/EFSA-Q-2014-00295
Request for a scientific opinion on revision of an exposure assessment on lycopene as novel food ingredient	EFSA-Q-2014-00301		2016-08-02	Published	Art 29 - Scientific opinion	M-2014-0119	Novel Food Authorisation			ON-3955	2014-04-15	2014-07-01	2014-12-09	2015-01-09	2014-12-31		https://open.efsa.europa.eu/questions/EFSA-Q-2014-00301
Request for a scientific opinion on refined oil from the seeds of Buglossoides arvensis as a novel food ingredient	EFSA-Q-2014-00444		2016-08-02	Published	Application	M-2014-0173	Novel Food Authorisation	Refined Buglossoides oil		ON-4029	2014-06-16	2014-06-25	2015-02-05	2015-02-25	2015-02-06	Technology Crops International	https://open.efsa.europa.eu/questions/EFSA-Q-2014-00444
Request for a scientific opinion on bread treated with UV light as a novel food ingredient	EFSA-Q-2014-00836		2016-08-02	Published	Application	M-2014-0314	Novel Food Authorisation	ergocalciferol	50-14-6	ON-4148	2014-11-24	2014-12-08	2015-06-11	2015-07-01	2015-07-31	Viasolde AB	https://open.efsa.europa.eu/questions/EFSA-Q-2014-00836
Request for a scientific opinion on Lacto-N-neotetraose (LNnT) as a novel food ingredient.	EFSA-Q-2014-00862		2016-08-02	Published	Application	M-2014-0326	Novel Food Authorisation	Lacto-N-neotetraose	13007-32-4	ON-4183	2014-12-01	2014-12-12	2015-06-29	2015-07-20	2015-06-30	Glycom A/S	https://open.efsa.europa.eu/questions/EFSA-Q-2014-00862
Request for a scientific opinion on 2'-0-Fucosyllactose as a novel food ingredient	EFSA-Q-2015-00052		2016-08-02	Published	Application	M-2015-0019	Novel Food Authorisation	2'-Fucosyllactose	41263-94-9	ON-4184	2015-01-14	2015-02-20	2015-06-29	2015-07-20	2015-07-31	Glycom A/S	https://open.efsa.europa.eu/questions/EFSA-Q-2015-00052
Request for a scientific opinion on pasteurised milk treated with UV-light as a novel food ingredient	EFSA-Q-2015-00132		2016-08-02	Published	Application	M-2015-0049	Novel Food Authorisation	cholecalciferol	67-97-0	ON-4370	2015-02-23	2015-03-05	2015-12-10	2016-01-11	2015-12-31	Dairy Crest Ltd	https://open.efsa.europa.eu/questions/EFSA-Q-2015-00132
Request for a scientific opinion on fermented soybean extract (Nattokinase-NSKSDÂ®) as a novel food ingredient	EFSA-Q-2015-00294		2016-08-02	Published	Application	M-2015-0111	Novel Food Authorisation	Fermented soybean extract (NSK-SD)		ON-4541	2015-05-07	2015-07-13	2016-06-28	2016-07-28	2016-06-30	Japan Bio Science Laboratory	https://open.efsa.europa.eu/questions/EFSA-Q-2015-00294
Request for assessing the safety of lacto-N-neotetraose as novel food ingredients in food supplements for children	EFSA-Q-2015-00595		2016-08-02	Published	Application	M-2015-0213	Novel Food Authorisation	Lacto-N-neotetraose	13007-32-4	ON-4299	2015-10-14	2015-10-19	2015-10-28	2015-11-13	2015-12-11	Glycom A/S	https://open.efsa.europa.eu/questions/EFSA-Q-2015-00595
Collection and Analysis of data concerning the individual intake of phytosterols added to foods.	EFSA-Q-2008-380		2011-06-08	Published	Art 31 - Scientific and technical assistance	M-2008-0152	Novel Food Authorisation			RN-133	2006-06-19	2007-09-14	2008-02-19	2008-03-04	2007-05-31		https://open.efsa.europa.eu/questions/EFSA-Q-2008-380
EFSA Scientific Colloquium NÂ°13: Novel Foods	EFSA-Q-2009-01091		2011-06-08	Published	Advice	M-2009-0354	Novel Food Authorisation			EN-123	2009-09-09	2009-09-09	2010-06-01	2010-06-01	2010-06-30		https://open.efsa.europa.eu/questions/EFSA-Q-2009-01091
Ice Structuring Protein (ISP) as a novel food ingredient	EFSA-Q-2008-073b		2009-01-14	Published	Application	M-2008-0073	Novel Food Authorisation			ON-768	2008-03-03	2008-03-03	2008-07-09	2008-08-08	2008-07-31	Unilever	https://open.efsa.europa.eu/questions/EFSA-Q-2008-073b

## Sheet: Terminated
Subject	Question Number	Clockstop until	Last modified on	Phase	Type	Mandate Number	Authorisation Type	Substance(s)	CAS No	Output Number	Dossier received date	Dossier validated date	Output adopted/approved date	Output published date	Risk assessment deadline	Applicants	URL	Step	ADR	Days
Request for a scientific opinion on Sporopollenin exine capsules as a novel food (NF 2018/0547).	EFSA-Q-2018-00757		2023-12-07	Application Terminated	Application	M-2018-0021	Novel Food Application				2018-10-01					Sporomex Ltd	https://open.efsa.europa.eu/questions/EFSA-Q-2018-00757	4	0	1893
Request for a scientific opinion on UV-pasteurized milk protein concentrate (TruActiveâ„¢ MPC 85) as a novel food (NF 2019/1269)	EFSA-Q-2020-00702		2023-12-07	Application Terminated	Application	M-2018-0021	Novel Food Application				2020-10-23					Lactosan GmbH & Co. KG	https://open.efsa.europa.eu/questions/EFSA-Q-2020-00702	4	0	1140

## Sheet: Not valid
Subject	Question Number	Clockstop until	Last modified on	Phase	Type	Authorisation Type	Substance(s)	Submission date	Dossier received date	Dossier validated date	Rejection date	Timeline rejection (days)	Timeline rejection (weeks)	Timeline rejection (months)	Applicants	URL	Step	ADR	Days
Application for authorisation of Nicotinamide mononucleotide (NMN) as a novel food	EFSA-Q-2024-00099		2024-09-13	Application Not Valid	Application	Novel Food Application	beta-Nicotinamide mononucleotide	2022	2024-02-16		2024-09-13	210	30	7.5	Hackshot s.r.o.	https://open.efsa.europa.eu/questions/EFSA-Q-2024-00099	4	0	210
Application for a modification of the authorised Defatted Whole Cricket Powder as a novel food	EFSA-Q-2023-00375		2024-09-10	Application Not Valid	Application	Novel Food Application		2023	2023-05-30		2024-09-10	469	67	16.75	CRICKET ONE COMPANY LIMITED	https://open.efsa.europa.eu/questions/EFSA-Q-2023-00375	4	0	469
Application for authorisation of Schizochytrium sp. (LU310) oil as a novel food	EFSA-Q-2023-00750		2024-07-31	Application Not Valid	Application	Novel Food Application		2023	2023-11-24		2024-07-29	248	35.4286	8.85714	LinYi YouKang Biology Co., Ltd	https://open.efsa.europa.eu/questions/EFSA-Q-2023-00750	4	0	250
Application for authorisation of Root extract of Pelargonium sidoides DC. as a novel food	EFSA-Q-2023-00651		2024-05-27	Application Not Valid	Application	Novel Food Application		2023	2023-10-04		2024-05-16	225	32.1429	8.03571		https://open.efsa.europa.eu/questions/EFSA-Q-2023-00651	4	0	236
Application for a modification of the authorised of 2â€™-Fucosyllactose (2â€™-FL) as a novel food	EFSA-Q-2023-00637		2024-05-06	Application Not Valid	Application	Novel Food Application	2'-Fucosyllactose	2023	2023-09-21		2024-05-03	225	32.1429	8.03571	è™¹æ‘¹ç”Ÿç‰©ç§‘æŠ€(ä¸Šæµ·)æœ‰é™å…¬å¸	https://open.efsa.europa.eu/questions/EFSA-Q-2023-00637	4	0	228
Application for authorisation of Beta-lactoglobulin produced via fermentation by Trichoderma reesei as a novel food	EFSA-Q-2022-00591		2024-04-22	Application Not Valid	Application	Novel Food Application		2022	2022-09-27		2024-04-19	570	81.4286	20.3571	Perfect Day	https://open.efsa.europa.eu/questions/EFSA-Q-2022-00591	4	0	573
Application for a modification of the authorised Arachidonic acid (ARA)-rich oil from the fungus Mortierella alpina as a novel food	EFSA-Q-2023-00536		2024-03-18	Application Not Valid	Application	Novel Food Application	fatty acid 20:4 n-6 (arachidonic acid)	2023	2023-07-31	2023-10-13	2023-10-13	74	10.5714	2.64286	å®‰å¾½å¤©å‡¯ç”Ÿç‰©ç§‘æŠ€æœ‰é™å…¬å¸	https://open.efsa.europa.eu/questions/EFSA-Q-2023-00536	5	0	231
Application for authorisation of Calcium Magnesium Citrate as a novel food	EFSA-Q-2022-00245		2024-02-16	Application Not Valid	Application	Novel Food Application	Calcium magnesium Citrate Pentahydrate	2021	2022-04-05		2023-06-14	435	62.1429	15.5357	Jost Chemical Co.	https://open.efsa.europa.eu/questions/EFSA-Q-2022-00245	4	0	682
Application for authorisation of Cannabidiol (CBD) as an ingredient to be used as such in food supplements as a novel food	EFSA-Q-2022-00311		2024-02-16	Application Not Valid	Application	Novel Food Application	Cannabidiol	2021	2022-05-11		2023-07-10	425	60.7143	15.1786	ROBERTET	https://open.efsa.europa.eu/questions/EFSA-Q-2022-00311	4	0	646
Application for authorisation of Dried defatted powder of Hermetia Illucens larvae as a novel food	EFSA-Q-2022-00430		2024-02-16	Application Not Valid	Application	Novel Food Application		2021	2022-07-01		2023-03-10	252	36	9	InnovaFeed	https://open.efsa.europa.eu/questions/EFSA-Q-2022-00430	4	0	595
Application for modification of use of DHA 550 oil from Schizochytrium sp. as a novel food	EFSA-Q-2022-00734		2024-02-16	Application Not Valid	Application	Novel Food Application	fatty acid 22:6 (docosahexaenoic acid)	2022	2022-10-13		2023-04-13	182	26	6.5	FERMENTALG	https://open.efsa.europa.eu/questions/EFSA-Q-2022-00734	4	0	491
Application for authorisation of Thermally dried yellow mealworm (Tenebrio molitor larvae), either whole or in the form of powder as a novel food	EFSA-Q-2022-00794		2024-02-16	Application Not Valid	Application	Novel Food Application		2022	2022-11-11	2023-08-18	2023-08-18	280	40	10	Insekt Label Biotech S.L.	https://open.efsa.europa.eu/questions/EFSA-Q-2022-00794	5	0	462
Application for authorisation of Pea protein fermented by shiitake mushroom mycelia as a novel food	EFSA-Q-2022-00618		2024-02-15	Application Not Valid	Application	Novel Food Application		2022	2022-10-05		2023-09-28	358	51.1429	12.7857	MycoTechnology, Inc.	https://open.efsa.europa.eu/questions/EFSA-Q-2022-00618	4	0	498
Application for authorisation of Alpinia oxyphylla derived molecule (C1/PD-00105) as a novel food	EFSA-Q-2023-00369		2024-02-15	Application Not Valid	Application	Novel Food Application		2022	2023-05-25		2023-10-26	154	22	5.5	Technophage	https://open.efsa.europa.eu/questions/EFSA-Q-2023-00369	4	0	266
Application for authorisation of L-Î²-Aminoisobutyric Acid as a novel food	EFSA-Q-2022-00493		2024-02-14	Application Not Valid	Application	Novel Food Application	L-beta-Aminoisobutyric Acid	2022	2022-07-29		2023-11-13	472	67.4286	16.8571	Nanjing Nutrabuilding Bio-tech Co., Ltd	https://open.efsa.europa.eu/questions/EFSA-Q-2022-00493	4	0	565
Application for authorisation of Salvia haenkei dry extract as a novel food	EFSA-Q-2023-00687		2024-02-14	Application Not Valid	Application	Novel Food Application		2023	2023-10-19		2024-02-13	117	16.7143	4.17857	IBSA Farmaceutici Italia	https://open.efsa.europa.eu/questions/EFSA-Q-2023-00687	4	0	118
Application for authorisation of Dried C. reinhardtii algae as a novel food	EFSA-Q-2021-00476		2023-12-14	Application Not Valid	Application	Novel Food Application		2021	2021-08-25		2022-06-09	288	41.1429	10.2857	Triton Algae Innovations, Ltd.	https://open.efsa.europa.eu/questions/EFSA-Q-2021-00476	4	0	841
Application for authorisation of Cannabidiol rich hemp extract produced from Cannabis sativa L. as a novel food	EFSA-Q-2021-00565		2023-12-14	Application Not Valid	Application	Novel Food Application	Cannabidiol	2021	2021-10-06		2022-06-28	265	37.8571	9.46429	Becanex GmbH	https://open.efsa.europa.eu/questions/EFSA-Q-2021-00565	4	0	799
Application for authorisation of Cannabidiol (CBD) Isolate, 98%+ (CBD), THC < 0.2%, Other Hemp â‰¤ 2% as a novel food	EFSA-Q-2021-00642		2023-12-14	Application Not Valid	Application	Novel Food Application	Cannabidiol	2021	2021-11-03		2022-09-20	321	45.8571	11.4643	Big Sky Scientific, L.L.C.	https://open.efsa.europa.eu/questions/EFSA-Q-2021-00642	5	0	771
Application for authorisation of Rapeseed protein-fibre concentrate as a novel food	EFSA-Q-2021-00716		2023-12-14	Application Not Valid	Application	Novel Food Application		2021	2021-11-30		2022-07-15	227	32.4286	8.10714	NapiFeryn BioTech Sp. z o.o.	https://open.efsa.europa.eu/questions/EFSA-Q-2021-00716	4	0	744
Application for authorisation of Lacto-N-tetraose as a novel food	EFSA-Q-2022-00085		2023-12-14	Application Not Valid	Application	Novel Food Application	Lacto-N-tetraose	2021	2022-02-11		2023-03-31	413	59	14.75	Inbiose N.V.	https://open.efsa.europa.eu/questions/EFSA-Q-2022-00085	4	0	671
Application for modification of use of Sialyllactose sodium salt (6'-SL) as a novel food	EFSA-Q-2022-00086		2023-12-14	Application Not Valid	Application	Novel Food Application	6â€™-Sialyllactose sodium salt	2021	2022-02-11		2023-03-31	413	59	14.75	Inbiose N.V.	https://open.efsa.europa.eu/questions/EFSA-Q-2022-00086	4	0	671
Application for modification of use of Sialyllactose sodium salt (3'-SL) as a novel food	EFSA-Q-2022-00087		2023-12-14	Application Not Valid	Application	Novel Food Application	3â€™-Sialyllactose sodium salt	2021	2022-02-11		2023-06-02	476	68	17	Inbiose N.V.	https://open.efsa.europa.eu/questions/EFSA-Q-2022-00087	4	0	671
Application for authorisation of Hermetia illucens larvae refined fat (Refined Black soldier fly larvae fat) as a novel food	EFSA-Q-2022-00095		2023-12-14	Application Not Valid	Application	Novel Food Application		2021	2022-02-14		2022-09-12	210	30	7.5	Protix B.V.	https://open.efsa.europa.eu/questions/EFSA-Q-2022-00095	4	0	668
Application for authorisation of Cannabidiol aus Pflanzenextrakt as a novel food	EFSA-Q-2022-00164		2023-12-14	Application Not Valid	Application	Novel Food Application	Cannabidiol	2021	2022-02-28		2022-11-14	259	37	9.25	Hanfama Pflanzen Produktions GmbH	https://open.efsa.europa.eu/questions/EFSA-Q-2022-00164	4	0	654
Application for authorisation of DAG/MAG-BHB as a novel food	EFSA-Q-2022-00479		2023-12-14	Application Not Valid	Application	Novel Food Application		2022	2022-07-27		2023-03-30	246	35.1429	8.78571	Unichem Estense srl	https://open.efsa.europa.eu/questions/EFSA-Q-2022-00479	4	0	505
Application for authorisation of Melissa officinalis L., leaves from standardized cultures as a novel food	EFSA-Q-2022-00491		2023-12-14	Application Not Valid	Application	Novel Food Application	Melissa officinalis extract | Rosmarinic acid	2022	2022-07-29		2023-04-04	249	35.5714	8.89286	Aethera Biotech Srl	https://open.efsa.europa.eu/questions/EFSA-Q-2022-00491	4	0	503
Application for authorisation of Dihydroberberine as a novel food	EFSA-Q-2022-00784		2023-12-07	Application Not Valid	Application	Novel Food Application	Dihydroberberine	2022	2022-11-08		2023-10-30	356	50.8571	12.7143	Nanjing Nutrabuilding Bio-tech Co., Ltd	https://open.efsa.europa.eu/questions/EFSA-Q-2022-00784	4	0	394
Application for authorisation of Cannabidiol (CBD) as a novel food	EFSA-Q-2022-00862		2023-12-07	Application Not Valid	Application	Novel Food Application	Cannabidiol	2021	2022-12-14		2023-12-04	355	50.7143	12.6786	Sativa Novel Food UG	https://open.efsa.europa.eu/questions/EFSA-Q-2022-00862	4	0	358
Application for authorisation of r-Î²LG. Beta-lactoglobulin produced through fermentation by Komagataella phaffi as a novel food	EFSA-Q-2023-00404		2023-12-07	Application Not Valid	Application	Novel Food Application		2023	2023-06-12		2023-10-27	137	19.5714	4.89286	Remilk	https://open.efsa.europa.eu/questions/EFSA-Q-2023-00404	4	0	178
										Time between reception and rejection	Mean	297.033	42.4333	10.6083
							2021	13			Sd	120.95	17.2786	4.31965
							2022	10				Jours	Semaine	Mois
							2023	7
											Min	74	10.5714	2.64286
							Total	30			Max	570	81.4286	20.3571

## Sheet: Intake
Subject	Type	Question Number	Last modified on	Phase	Authorisation Type	Submission date	Dossier received date	Year submission			Dossier validated date	Output adopted/approved date	Output published date	Risk assessment deadline	Applicants	URL	Step	ADR	Days
Application for authorization of Microbial hydrolysate from V. natriegens as a novel food	Prob	EFSA-Q-2024-00600	2024-10-03	Intake	Novel Food Application		2024-10-02	2024							MicroHarvest GmbH	https://open.efsa.europa.eu/questions/EFSA-Q-2024-00600	3	0	1
Application for authorisation of extract of A. subrufescens and G. frondosa mycelia and H. erinaceus stem as a novel food	Fungus	EFSA-Q-2024-00328	2024-10-01	Intake	Novel Food Application		2024-06-06	2024							Mycotech Pharma AS	https://open.efsa.europa.eu/questions/EFSA-Q-2024-00328	3	0	117
Application for authorization of Hydroethanolic Extract of Sceletium tortuosum and/or Sceletium crassicaule as a novel food	plant	EFSA-Q-2024-00499	2024-10-01	Intake	Novel Food Application		2024-07-29	2024							HG&H Pharmaceuticals	https://open.efsa.europa.eu/questions/EFSA-Q-2024-00499	3	0	64
Application for authorisation of Coffee cherry pulp as a novel food	plant	EFSA-Q-2024-00526	2024-10-01	Intake	Novel Food Application		2024-08-19	2024							TCI Co., Ltd.	https://open.efsa.europa.eu/questions/EFSA-Q-2024-00526	3	0	43
Application for authorization of Plant-based drink from Roasted in-shell Hazelnuts as a novel food	plant	EFSA-Q-2024-00593	2024-10-01	Intake	Novel Food Application		2024-09-27	2024							RE-NUT AG	https://open.efsa.europa.eu/questions/EFSA-Q-2024-00593	3	0	4
Application for authorisation of Mycelium from oyster mushroom, produced via solid-state fermentation of Pleurotus ostreatus as a novel food	Fungus	EFSA-Q-2024-00318	2024-09-30	Intake	Novel Food Application		2024-05-28	2024							MyForest Foods Co.	https://open.efsa.europa.eu/questions/EFSA-Q-2024-00318	3	0	125
Application for authorization of Zinc L-carnosine as a novel food	mineral	EFSA-Q-2024-00587	2024-09-30	Intake	Novel Food Application		2024-09-25	2024							Hamari Chemicals, Ltd	https://open.efsa.europa.eu/questions/EFSA-Q-2024-00587	3	0	5
Application for authorisation of Caesalpinia spinosa dried extract as a novel food	plant	EFSA-Q-2024-00082	2024-09-27	Intake	Novel Food Application		2024-02-07	2024							Dreembio SAS	https://open.efsa.europa.eu/questions/EFSA-Q-2024-00082	3	0	233
Application for authorisation of Calcifediol as a novel food	vit	EFSA-Q-2024-00265	2024-09-27	Intake	Novel Food Application		2024-04-19	2024							Carbogen Amcis BV	https://open.efsa.europa.eu/questions/EFSA-Q-2024-00265	3	0	161
Application for authorisation of L-theanine as a novel food	subst	EFSA-Q-2024-00337	2024-09-25	Intake	Novel Food Application		2024-06-10	2024							Taiyo GmbH	https://open.efsa.europa.eu/questions/EFSA-Q-2024-00337	3	0	107
Application for authorization of Iron-containing yeast as a novel food	yeast	EFSA-Q-2024-00523	2024-09-25	Intake	Novel Food Application		2024-08-13	2024							DANSTAR FERMENT AG	https://open.efsa.europa.eu/questions/EFSA-Q-2024-00523	3	0	43
Application for authorization of Duck cells from cell culture as a novel food	Animal	EFSA-Q-2024-00582	2024-09-24	Intake	Novel Food Application		2024-09-23	2024							Supreme SAS	https://open.efsa.europa.eu/questions/EFSA-Q-2024-00582	3	0	1
Application for authorisation of Humanâ€‘identical Milk Oligosaccharide Lactoâ€‘Nâ€‘Tetraose (LNT) as a novel food	HMO	EFSA-Q-2024-00281	2024-09-23	Intake	Novel Food Application		2024-05-02	2024							FrieslandCampina Nederland B.V.	https://open.efsa.europa.eu/questions/EFSA-Q-2024-00281	3	0	144
Application for authorization of Magnesium Orotate Dihydrate as a novel food	mineral	EFSA-Q-2024-00419	2024-09-23	Intake	Novel Food Application		2024-06-26	2024							Gall Pharma GmbH	https://open.efsa.europa.eu/questions/EFSA-Q-2024-00419	3	0	89
Application for authorisation of Benfothiamine as a novel food	vit	EFSA-Q-2024-00115	2024-09-20	Intake	Novel Food Application		2024-02-22	2024							Gall Pharma GmbH	https://open.efsa.europa.eu/questions/EFSA-Q-2024-00115	3	0	211
Application for authorisation of Berberol 500 as a novel food	subst	EFSA-Q-2024-00280	2024-09-18	Intake	Novel Food Application		2024-05-02	2024							PharmExtracta SpA	https://open.efsa.europa.eu/questions/EFSA-Q-2024-00280	3	0	139
Application for authorization of Dicholine L-5-methyltetrahydrofolate (Dicholine L-5-MTHF) as a novel food	vit	EFSA-Q-2024-00577	2024-09-17	Intake	Novel Food Application		2024-09-17	2024							Aprofol AG	https://open.efsa.europa.eu/questions/EFSA-Q-2024-00577	3	0	0
Application for authorization of Italian Oyster mushroom (Pleurotus pulmonarius) mycelium co-fermented with Chlorella vulgaris as a novel food	Fungus	EFSA-Q-2024-00508	2024-09-13	Intake	Novel Food Application		2024-07-31	2024							Koralo GmbH	https://open.efsa.europa.eu/questions/EFSA-Q-2024-00508	3	0	44
Application for authorization of L-Î²-Aminoisobutyric Acid as a novel food	subst	EFSA-Q-2024-00569	2024-09-12	Intake	Novel Food Application		2024-09-11	2024							Nanjing Nutrabuilding Bio-tech Co., Ltd	https://open.efsa.europa.eu/questions/EFSA-Q-2024-00569	4	0	1
Application for authorisation of Maslinic rich extract from solid fraction of olives as a novel food	plant	EFSA-Q-2022-00472	2024-09-09	Intake	Novel Food Application		2022-07-26	2022							Extractos y Derivados S.L	https://open.efsa.europa.eu/questions/EFSA-Q-2022-00472	3	0	776
Application for authorization of Broad Spectrum Cannabidiol extract from Cannabis sativa L as a novel food	CBD	EFSA-Q-2024-00211	2024-09-09	Intake	Novel Food Application		2024-04-08	2024							SUNFLORA, INC.	https://open.efsa.europa.eu/questions/EFSA-Q-2024-00211	3	0	154
Application for authorization of Mangosteen peel extract as a novel food	plant	EFSA-Q-2024-00428	2024-09-05	Intake	Novel Food Application		2024-06-28	2024							Fytexia	https://open.efsa.europa.eu/questions/EFSA-Q-2024-00428	3	0	69
Application for authorization of Plant-based Drink from Roasted in-shell Almonds as a novel food	plant	EFSA-Q-2024-00550	2024-09-04	Intake	Novel Food Application		2024-09-04	2024							RE-NUT AG	https://open.efsa.europa.eu/questions/EFSA-Q-2024-00550	3	0	0
Application for authorization of Î²-Nicotinamide Mononucleotide (NMN) as a novel food	vit	EFSA-Q-2024-00420	2024-08-29	Intake	Novel Food Application		2024-06-26	2024							SyncoZymes (Shanghai) Co., Ltd.	https://open.efsa.europa.eu/questions/EFSA-Q-2024-00420	3	0	64
Application for authorization of Cannabidiol Isolate from the Cannabis sativa L. plant as a novel food	CBD	EFSA-Q-2024-00440	2024-08-29	Intake	Novel Food Application		2024-07-04	2024							SUNFLORA, INC.	https://open.efsa.europa.eu/questions/EFSA-Q-2024-00440	3	0	56
Application for authorization of Broad Spectrum Cannabis sativa L Extract as a novel food	CBD	EFSA-Q-2024-00441	2024-08-29	Intake	Novel Food Application		2024-07-04	2024							SpectrumLeaf Ltd	https://open.efsa.europa.eu/questions/EFSA-Q-2024-00441	3	0	56
Application for authorization of Cannabidiol Isolate from Cannabis Sativa L. plant as a novel food	CBD	EFSA-Q-2024-00442	2024-08-29	Intake	Novel Food Application		2024-07-04	2024							SpectrumLeaf Ltd	https://open.efsa.europa.eu/questions/EFSA-Q-2024-00442	3	0	56
Application for authorization of Cannabidiol Isolate from the Cannabis sativa L. plant as a novel food	CBD	EFSA-Q-2024-00443	2024-08-29	Intake	Novel Food Application		2024-07-04	2024							CBD Hub UK	https://open.efsa.europa.eu/questions/EFSA-Q-2024-00443	3	0	56
Application for authorisation of Broad Spectrum Cannabis sativa L Extract as a novel food	CBD	EFSA-Q-2024-00444	2024-08-29	Intake	Novel Food Application		2024-07-04	2024							CBD Hub UK	https://open.efsa.europa.eu/questions/EFSA-Q-2024-00444	3	0	56
Application for authorisation of Broad Spectrum extract from the Cannabis sativa. L plant as a novel food	CBD	EFSA-Q-2024-00445	2024-08-29	Intake	Novel Food Application		2024-07-04	2024							RX Pharmatech Ltd	https://open.efsa.europa.eu/questions/EFSA-Q-2024-00445	3	0	56
Application for authorisation of Cannabidiol isolate from Cannabis sativa. L plant as a novel food	CBD	EFSA-Q-2024-00446	2024-08-29	Intake	Novel Food Application		2024-07-04	2024							RX Pharmatech Ltd	https://open.efsa.europa.eu/questions/EFSA-Q-2024-00446	3	0	56
Application for authorisation of Xylose isomerase as a novel food	enzyme	EFSA-Q-2024-00015	2024-08-12	Intake	Novel Food Application		2024-01-09	2024							Intoleran. Digestive Experts	https://open.efsa.europa.eu/questions/EFSA-Q-2024-00015	3	0	216
Application for authorisation of Î²-Nicotinamide mononucleotide (NMN) as a novel food	vit	EFSA-Q-2022-00310	2024-07-05	Intake	Novel Food Application		2022-05-11	2022							LGD	https://open.efsa.europa.eu/questions/EFSA-Q-2022-00310	3	0	786
Application for authorisation of UV-treated milk as a novel food	Animal	EFSA-Q-2024-00268	2024-07-04	Intake	Novel Food Application		2024-04-22	2024							Lyras A/S	https://open.efsa.europa.eu/questions/EFSA-Q-2024-00268	3	0	73
Application for authorisation of Dihydroberberine as a novel food	subst	EFSA-Q-2024-00298	2024-07-04	Intake	Novel Food Application		2024-05-08	2024							Nanjing Nutrabuilding Bio-tech Co., Ltd	https://open.efsa.europa.eu/questions/EFSA-Q-2024-00298	4	0	57
Application for authorisation of Broad Spectrum Distillate| Industrial Hemp Broad Spectrum Distillate as a novel food	CBD	EFSA-Q-2022-00332	2024-07-01	Intake	Novel Food Application		2022-05-23	2022							KND Labs, LLC	https://open.efsa.europa.eu/questions/EFSA-Q-2022-00332	3	0	770
Application for authorisation of Coffee Fruit Concentrate as a novel food	plant	EFSA-Q-2023-00299	2024-07-01	Intake	Novel Food Application		2023-04-27	2023							Sanam Company S.A.S	https://open.efsa.europa.eu/questions/EFSA-Q-2023-00299	3	0	431
Application for authorisation of CBD Isolate as a novel food	CBD	EFSA-Q-2021-00752	2024-06-28	Intake	Novel Food Application		2021-12-09	2021							Endoca B.V.	https://open.efsa.europa.eu/questions/EFSA-Q-2021-00752	3	0	932
Application for authorisation of Dragonfly Biosciences 98%+ CBD Isolate as a novel food	CBD	EFSA-Q-2022-00336	2024-06-26	Intake	Novel Food Application		2022-05-24	2022							Dragonfly Biosciences ltd	https://open.efsa.europa.eu/questions/EFSA-Q-2022-00336	3	0	764
Application for authorisation of Dragonfly Biosciences 70%+ Cannabidiol (CBD) Extract as a novel food	CBD	EFSA-Q-2022-00337	2024-06-25	Intake	Novel Food Application		2022-05-24	2022							Dragonfly Biosciences ltd	https://open.efsa.europa.eu/questions/EFSA-Q-2022-00337	3	0	763
Application for authorisation of S.oralis 89A as a novel food	Prob	EFSA-Q-2022-00492	2024-06-25	Intake	Novel Food Application		2022-07-29	2022							Winclove Probiotics	https://open.efsa.europa.eu/questions/EFSA-Q-2022-00492	3	0	697
Application for authorisation of Cannabidiol (CBD) isolate -APO as a novel food	CBD	EFSA-Q-2022-00333	2024-06-05	Intake	Novel Food Application		2022-05-23	2022							Euphoria Trade s.r.o.	https://open.efsa.europa.eu/questions/EFSA-Q-2022-00333	3	0	744
Request for a scientific opinion on Laminaria Digitata ash as a novel food (NF 2018/0728)	algae	EFSA-Q-2019-00236	2023-12-07	Intake	Novel Food Application		2019-04-09	2019							Ãslenska Saltbrennslan Ehf	https://open.efsa.europa.eu/questions/EFSA-Q-2019-00236	3	0	1703
Request for a scientific opinion on mixture of perdiethylphosphatoethyloligosilsesquioxanols absorbed on lactose monohydrate as a novel food (NF 2019/0976)	subst	EFSA-Q-2019-00549	2023-12-07	Intake	Novel Food Application		2019-08-28	2019						2023-10-23	IONTEC S.A.R.L.	https://open.efsa.europa.eu/questions/EFSA-Q-2019-00549	11	2	1562
Request for a scientific opinion on Blend of Tamarindus indica seeds and Curcuma longa rhizome extracts as a novel food (NF 2019/1283)	plant	EFSA-Q-2020-00033	2023-12-07	Intake	Novel Food Application		2020-01-10	2020						2024-12-02	BOHAN & Co AS	https://open.efsa.europa.eu/questions/EFSA-Q-2020-00033	14	2	1427
Request for a scientific opinion on Dried Acheta domesticus as a novel food (NF 2018/0623)	insects	EFSA-Q-2020-00748	2023-12-07	Intake	Novel Food Application		2020-11-17	2020							National Bureau of Agricultural Commodity and Food Standards, Ministry of Agriculture and Cooperatives, Thailand	https://open.efsa.europa.eu/questions/EFSA-Q-2020-00748	3	0	1115
Request for a scientific opinion on Serrapeptase Rx, kapsuly as a novel food (NF 2020/1588)	enzyme	EFSA-Q-2021-00248	2023-12-07	Intake	Novel Food Application		2021-05-06	2021								https://open.efsa.europa.eu/questions/EFSA-Q-2021-00248	3	0	945
Request for a scientific opinion on Coffee Cherry Flour as a novel food (NF 2019/1127)	plant	EFSA-Q-2021-00430	2023-12-07	Intake	Novel Food Application		2021-07-27	2021								https://open.efsa.europa.eu/questions/EFSA-Q-2021-00430	3	0	863
Request for a scientific opinion on CBD in CAPSULES with vitamins as a novel food (NF 2021/2286	CBD	EFSA-Q-2021-00480	2023-12-07	Intake	Novel Food Application		2021-08-31	2021								https://open.efsa.europa.eu/questions/EFSA-Q-2021-00480	3	0	828
Request for a scientific opinion on CBD in capsules with collagen UC IIÂ® and vitamins as a novel food (NF 2021/2381)	CBD	EFSA-Q-2021-00524	2023-12-07	Intake	Novel Food Application		2021-09-22	2021								https://open.efsa.europa.eu/questions/EFSA-Q-2021-00524	3	0	806
Request for a scientific opinion on CBD oil as a novel food (NF 2021/2321)	CBD	EFSA-Q-2021-00714	2023-12-07	Intake	Novel Food Application		2021-11-29	2021								https://open.efsa.europa.eu/questions/EFSA-Q-2021-00714	3	0	738
Request for a scientific opinion on CBD Oil as a novel food (NF 2018/0814)	CBD	EFSA-Q-2022-00120	2023-12-07	Intake	Novel Food Application		2022-02-18	2022								https://open.efsa.europa.eu/questions/EFSA-Q-2022-00120	3	0	657
Request for a scientific opinion on Cannabidiol (CBD) as a novel food (NF 2021/2437)	CBD	EFSA-Q-2022-00254	2023-12-07	Intake	Novel Food Application		2022-04-07	2022							Medicanna Ltd	https://open.efsa.europa.eu/questions/EFSA-Q-2022-00254	3	0	609
Request for a scientific opinion on Cannabidiol (CBD) as a novel food (NF 2021/2440)	CBD	EFSA-Q-2022-00257	2023-12-07	Intake	Novel Food Application		2022-04-07	2022								https://open.efsa.europa.eu/questions/EFSA-Q-2022-00257	3	0	609
Request for a scientific opinion on Cannabidiol (CBD) as a novel food (NF 2021/2441)	CBD	EFSA-Q-2022-00258	2023-12-07	Intake	Novel Food Application		2022-04-07	2022								https://open.efsa.europa.eu/questions/EFSA-Q-2022-00258	3	0	609
Request for a scientific opinion on Cannabidiol (CBD) as a novel food (NF 2021/2442)	CBD	EFSA-Q-2022-00261	2023-12-07	Intake	Novel Food Application		2022-04-07	2022							Always Pure Organics Ltd.	https://open.efsa.europa.eu/questions/EFSA-Q-2022-00261	3	0	609
Request for a scientific opinion on Cannabidiol (CBD) as a novel food (NF 2021/2443)	CBD	EFSA-Q-2022-00262	2023-12-07	Intake	Novel Food Application		2022-04-07	2022							Always Pure Organics Ltd.	https://open.efsa.europa.eu/questions/EFSA-Q-2022-00262	3	0	609
Request for a scientific opinion on Cannabidiol (CBD) as a novel food (NF 2021/2438)	CBD	EFSA-Q-2022-00265	2023-12-07	Intake	Novel Food Application		2022-04-08	2022							Medicanna Ltd	https://open.efsa.europa.eu/questions/EFSA-Q-2022-00265	3	0	608
Request for a scientific opinion on Cannabidiol (CBD) as a novel food (NF 2021/2436)	CBD	EFSA-Q-2022-00266	2023-12-07	Intake	Novel Food Application		2022-04-08	2022								https://open.efsa.europa.eu/questions/EFSA-Q-2022-00266	3	0	608
Request for a scientific opinion on Cannabidiol (CBD) isolate as a novel food (NF 2021/2302)	CBD	EFSA-Q-2022-00334	2023-12-07	Intake	Novel Food Application		2022-05-23	2022							Euphoria Trade s.r.o.	https://open.efsa.europa.eu/questions/EFSA-Q-2022-00334	3	0	563
Request for a scientific opinion on Cannabidiol - natural as a novel food (NF 2020/2180)	CBD	EFSA-Q-2022-00345	2023-12-07	Intake	Novel Food Application		2022-05-30	2022							Cibdol AG	https://open.efsa.europa.eu/questions/EFSA-Q-2022-00345	3	0	556
Request for a scientific opinion on Serratiopeptidasi as a novel food (NF 2020/2236)	enzyme	EFSA-Q-2023-00517	2023-12-07	Intake	Novel Food Application		2023-07-24	2023								https://open.efsa.europa.eu/questions/EFSA-Q-2023-00517	3	0	136

## Sheet: Ongoing
Subject	Type	Question Number	Last modified on	Phase	Authorisation Type	Year	Submission date	Dossier received date	Dossier validated date	Validation time	Time submission/receipt	Time submission/validation	Output adopted/approved date	Output published date	Risk assessment deadline	Applicants	URL	Step	ADR	Days
Request for a scientific opinion on Locusta Migratoria as a novel food (NF 2018/0395)	insect	EFSA-Q-2018-00513	2024-10-04	Ongoing Risk Assessment	Novel Food Application	2018	2018-05-03	2018-06-20	2024-10-02	2296	48	2344			2025-07-01	Belgian Insect Industry Federation (BiiF)	https://open.efsa.europa.eu/questions/EFSA-Q-2018-00513	5	0	2298
Application for authorisation of CBD isolate as a novel food	CBD	EFSA-Q-2024-00219	2024-10-03	Ongoing Risk Assessment	Novel Food Application	2023	2023-10-09	2024-04-12	2024-10-01	172	186	358			2025-07-01	ROBERTET	https://open.efsa.europa.eu/questions/EFSA-Q-2024-00219	6	0	174
Application for authorization of isomerised sucrose (Vitalose) as a novel food	subs	EFSA-Q-2024-00437	2024-10-02	Ongoing Risk Assessment	Novel Food Application	2024	2024-03-08	2024-07-03	2024-10-01	90	117	207			2025-07-01	BENEO GmbH	https://open.efsa.europa.eu/questions/EFSA-Q-2024-00437	5	0	91
Hazelnut Solids from Roasted in-shell Hazelnuts	plant	EFSA-Q-2024-00283	2024-10-01	Ongoing Risk Assessment	Novel Food Application	2024	2024-04-12	2024-05-03	2024-10-01	151	21	172			2025-07-01	RE-NUT AG	https://open.efsa.europa.eu/questions/EFSA-Q-2024-00283	5	0	151
Application for authorisation of Clostridium butyricum TO-A as a novel food	prob	EFSA-Q-2022-00010	2024-09-30	Ongoing Risk Assessment	Novel Food Application	2021	2021-11-10	2022-01-10	2022-06-08	149	61	210			2025-02-17	TOA Biopharma Co., Ltd, Japan	https://open.efsa.europa.eu/questions/EFSA-Q-2022-00010	7	1	994
Application for authorisation of Potato Protein (High molecular weight) as a novel food	plant	EFSA-Q-2023-00041	2024-09-30	Ongoing Risk Assessment	Novel Food Application	2022	2022-11-01	2023-01-25	2023-12-22	331	85	416			2025-04-05	CoÃ¶peratie Koninklijke AVEBE U.A.	https://open.efsa.europa.eu/questions/EFSA-Q-2023-00041	7	1	614
Application for authorisation of Ground lupine sprouts fortified with iron (fortified lupine sprouts) as a novel food	plant	EFSA-Q-2023-00387	2024-09-30	Ongoing Risk Assessment	Novel Food Application	2022	2022-12-23	2023-06-05	2024-08-08	430	164	594			2025-05-08	Uniwersytet Przyrodniczy w Poznaniu	https://open.efsa.europa.eu/questions/EFSA-Q-2023-00387	5	0	483
Application for authorisation of Angiotensin (1-7) as a novel food	subs	EFSA-Q-2024-00296	2024-09-30	Ongoing Risk Assessment	Novel Food Application	2023	2023-08-28	2024-05-08	2024-09-17	132	254	386			2025-06-17	FARMARICCI SINCE 1905	https://open.efsa.europa.eu/questions/EFSA-Q-2024-00296	5	0	145
Application for a modification of the authorised DHA-rich oil from Schizochytrium sp. as a novel food	algae	EFSA-Q-2023-00410	2024-09-27	Ongoing Risk Assessment	Novel Food Application	2023	2023-05-24	2023-06-15	2023-10-10	117	22	139			2025-03-01	Bioplus Life Sciences	https://open.efsa.europa.eu/questions/EFSA-Q-2023-00410	7	1	470
Application for authorisation of beta-Nicotinamide mononucleotide (beta-NMN) as a novel food	vit	EFSA-Q-2023-00552	2024-09-26	Ongoing Risk Assessment	Novel Food Application	2023	2023-08-02	2023-08-22	2024-04-11	233	20	253			2025-10-11	EffePharm (Shanghai) Co., Ltd.	https://open.efsa.europa.eu/questions/EFSA-Q-2023-00552	6	1	401
Application for authorisation of Fungi protein as a novel food	fungus	EFSA-Q-2021-00519	2024-09-20	Ongoing Risk Assessment	Novel Food Application	2021	2021-07-20	2021-09-21	2022-10-11	385	63	448			2024-12-31		https://open.efsa.europa.eu/questions/EFSA-Q-2021-00519	9	3	1095
Application for a modification of the authorised Arachidonic acid-rich oil from the fungus Mortierella alpina as a novel food	fungus	EFSA-Q-2022-00315	2024-09-18	Ongoing Risk Assessment	Novel Food Application	2021	2021-12-31	2022-05-18	2023-02-01	259	138	397			2025-03-13	ç½—ç›–ç‰¹ç”Ÿç‰©è¥å…»å“ï¼ˆæ­¦æ±‰ï¼‰æœ‰é™å…¬å¸	https://open.efsa.europa.eu/questions/EFSA-Q-2022-00315	7	1	854
Application for authorisation of Potato Protein (Low molecular weight) as a novel food	plant	EFSA-Q-2024-00435	2024-09-18	Ongoing Risk Assessment	Novel Food Application	2024	2024-06-28	2024-07-03	2024-07-18	15	5	20			2025-05-09	CoÃ¶peratie Koninklijke AVEBE U.A.	https://open.efsa.europa.eu/questions/EFSA-Q-2024-00435	6	1	77
Application for authorisation of Serratiopeptidase (Serratia marcescens) as a novel food	enzyme	EFSA-Q-2023-00205	2024-09-17	Ongoing Risk Assessment	Novel Food Application	2023	2023-01-09	2023-03-17	2023-09-05	172	67	239			2025-06-06	Advanced Enzyme Technologies Ltd	https://open.efsa.europa.eu/questions/EFSA-Q-2023-00205	7	1	550
Application for authorisation of Almond solids from roasted in-shell almonds and plant-based drink from roasted in-shell almond as a novel food	plant	EFSA-Q-2024-00151	2024-09-17	Ongoing Risk Assessment	Novel Food Application	2024	2024-02-21	2024-03-11	2024-07-12	123	19	142			2025-05-07	RE-NUT AG	https://open.efsa.europa.eu/questions/EFSA-Q-2024-00151	7	1	190
Updated request for a scientific opinion on the lipid-based particulate preparation of curcuminoids extracted from Curcuma longa L. rhizomes as novel food	plant	EFSA-Q-2022-00602	2024-09-16	Ongoing Risk Assessment	Novel Food Application	2022	2022-09-23	2022-09-30	2023-09-15	350	7	357			2025-11-09	Verdure Sciences Inc	https://open.efsa.europa.eu/questions/EFSA-Q-2022-00602	7	1	717
Request for a scientific opinion on mineral salt containing potassium and magnesium (NF 2018/0798)	mineral	EFSA-Q-2019-00230	2024-09-13	Ongoing Risk Assessment	Novel Food Application	2018	2018-12-21	2019-04-08	2019-09-11	156	108	264			2025-01-08	BK Guilini GmbH (ICL ladenburg)	https://open.efsa.europa.eu/questions/EFSA-Q-2019-00230	23	4	1985
Request for a scientific opinion on mealworm (Tenebrio Molitor) as a novel food (NF 2018/0396).	insect	EFSA-Q-2018-00746	2024-09-11	Ongoing Risk Assessment	Novel Food Application	2018	2018-05-10	2018-09-28	2019-12-02	430	141	571			2024-12-22	Belgian Insect Industry Federation (BiiF)	https://open.efsa.europa.eu/questions/EFSA-Q-2018-00746	21	3	2175
Application for authorisation of DHA-rich oil from Schizochytrium limacinum A2 as a novel food	algae	EFSA-Q-2024-00272	2024-09-11	Ongoing Risk Assessment	Novel Food Application	2024	2024-04-11	2024-04-25	2024-09-10	138	14	152			2025-06-10	Huve Nutraceuticals Ltd.	https://open.efsa.europa.eu/questions/EFSA-Q-2024-00272	5	0	139
Application for authorisation of Nicotinamide riboside chloride (min. 95%) obtained by chemical synthesis as a novel food	vit	EFSA-Q-2022-00007	2024-09-09	Ongoing Risk Assessment	Novel Food Application	2021	2021-10-18	2022-01-06	2022-09-19	256	80	336			2025-06-04		https://open.efsa.europa.eu/questions/EFSA-Q-2022-00007	9	2	977
Application for authorisation of LPC-rich oil extract of Antarctic krill as a novel food	algae	EFSA-Q-2024-00179	2024-08-27	Ongoing Risk Assessment	Novel Food Application	2024	2024-03-02	2024-03-19	2024-08-27	161	17	178			2025-05-27	Aker BioMarine Antarctic AS	https://open.efsa.europa.eu/questions/EFSA-Q-2024-00179	5	0	161
Application for authorisation of cRG-I, a rhamnogalacturonan-rich fraction derived from carrot pomace as a novel food	plant	EFSA-Q-2023-00025	2024-08-26	Ongoing Risk Assessment	Novel Food Application	2022	2022-12-17	2023-01-12	2023-11-08	300	26	326			2025-04-23	NutriLeads | NutriLeads B.V.	https://open.efsa.europa.eu/questions/EFSA-Q-2023-00025	7	1	592
Application for a modification of the authorised Phytosterols/phytostanols as a novel food	subs	EFSA-Q-2023-00497	2024-08-22	Ongoing Risk Assessment	Novel Food Application	2023	2023-06-29	2023-07-17	2024-01-04	171	18	189			2024-10-04	AOM	https://open.efsa.europa.eu/questions/EFSA-Q-2023-00497	6	0	402
Application for authorisation of Acheta domesticus (house cricket) spray-dried powder as a novel food	insect	EFSA-Q-2023-00374	2024-08-20	Ongoing Risk Assessment	Novel Food Application	2023	2023-04-05	2023-05-30	2024-08-13	441	55	496			2025-05-13	Alia Insect Farm societÃ agricola	https://open.efsa.europa.eu/questions/EFSA-Q-2023-00374	5	0	448
Application for authorisation of r-Î²LG. Beta-lactoglobulin produced through fermentation by Komagataella phaffi as a novel food	subs	EFSA-Q-2024-00300	2024-08-20	Ongoing Risk Assessment	Novel Food Application	2023	2023-11-13	2024-05-14	2024-08-13	91	183	274			2025-05-13	Remilk	https://open.efsa.europa.eu/questions/EFSA-Q-2024-00300	6	0	98
Application for authorisation of Extracted oil derived from Nannochloropsis oculata as a novel food	algae	EFSA-Q-2023-00013	2024-08-16	Ongoing Risk Assessment	Novel Food Application	2022	2022-12-28	2023-01-06	2024-06-21	532	9	541			2025-03-21	VAXA Technologies, Ltd.	https://open.efsa.europa.eu/questions/EFSA-Q-2023-00013	5	0	588
Application for authorisation of yellow tomato extract as a novel food	plant	EFSA-Q-2024-00284	2024-08-16	Ongoing Risk Assessment	Novel Food Application	2024	2024-04-30	2024-05-03	2024-08-13	102	3	105			2025-05-13	Lycored	https://open.efsa.europa.eu/questions/EFSA-Q-2024-00284	5	0	105
Application for authorisation of Calcium lactate malate (CaLM) as a novel food	mineral	EFSA-Q-2023-00488	2024-08-13	Ongoing Risk Assessment	Novel Food Application	2023	2023-05-03	2023-07-12	2024-02-07	210	70	280			2025-07-03	Dr. Paul Lohmann GmbH & Co. KGaA	https://open.efsa.europa.eu/questions/EFSA-Q-2023-00488	7	2	398
Application for authorisation of Rapeseed protein-fibre concentrate as a novel food	plant	EFSA-Q-2023-00160	2024-08-09	Ongoing Risk Assessment	Novel Food Application	2022	2022-08-19	2023-02-20	2023-05-26	95	185	280			2024-07-15	NapiFeryn BioTech Sp. z o.o.	https://open.efsa.europa.eu/questions/EFSA-Q-2023-00160	9	2	536
Application for a modification of the authorised D-Tagatose as a novel food	subs	EFSA-Q-2022-00480	2024-08-08	Ongoing Risk Assessment	Novel Food Application	2022	2022-07-18	2022-07-27	2023-10-24	454	9	463			2025-05-30	Bonumose, Inc.	https://open.efsa.europa.eu/questions/EFSA-Q-2022-00480	7	1	743
Application for authorisation of Lacto-N-triose II (LNT II) as a novel food	hmo	EFSA-Q-2024-00142	2024-08-05	Ongoing Risk Assessment	Novel Food Application	2024	2024-02-06	2024-03-07	2024-07-29	144	30	174			2025-04-29	å±±ä¸œæ’é²ç”Ÿç‰©ç§‘æŠ€æœ‰é™å…¬å¸	https://open.efsa.europa.eu/questions/EFSA-Q-2024-00142	5	0	151
Request for a scientific opinion on Acheta domesticus as a novel food (NF 2018/0128)	insect	EFSA-Q-2018-00543	2024-07-27	Ongoing Risk Assessment	Novel Food Application	2018	2018-04-03	2018-07-03	2022-12-09	1620	91	1711			2024-11-15	Belgian Insect Industry Federation (BiiF)	https://open.efsa.europa.eu/questions/EFSA-Q-2018-00543	7	2	2216
Application for authorisation of Egg membrane collagen peptides as a novel food	animal	EFSA-Q-2023-00184	2024-07-23	Ongoing Risk Assessment	Novel Food Application	2022	2022-09-07	2023-03-06	2024-02-29	360	180	540			2025-06-01	Eggnovo SL	https://open.efsa.europa.eu/questions/EFSA-Q-2023-00184	6	1	505
Application for authorisation of Nonapeptide and Pentapeptide mixture as a novel food	subs	EFSA-Q-2023-00212	2024-07-19	Ongoing Risk Assessment	Novel Food Application	2023	2023-03-18	2023-03-23	2023-11-14	236	5	241			2025-05-10	Caregen Co., Ltd	https://open.efsa.europa.eu/questions/EFSA-Q-2023-00212	6	1	484
Application for authorisation of Beta Hydroxybutyrate salts mix (59% BHB-Na, 27% BHB-Mg, 14% BHB-Ca) as a novel food	subs	EFSA-Q-2023-00678	2024-07-19	Ongoing Risk Assessment	Novel Food Application	2023	2023-10-16	2023-10-19	2024-06-21	246	3	249			2025-09-21	Pruvit Ventures, Inc.	https://open.efsa.europa.eu/questions/EFSA-Q-2023-00678	6	1	274
Application for authorisation of Dried defatted powder of Hermetia Illucens larvae as a novel food	insect	EFSA-Q-2023-00703	2024-07-19	Ongoing Risk Assessment	Novel Food Application		NA	2023-10-24	2024-07-05	255					2025-07-18	InnovaFeed	https://open.efsa.europa.eu/questions/EFSA-Q-2023-00703	7	1	269
Application for authorisation of Hermetia illucens larvae refined fat (Refined Black soldier fly larvae fat) as a novel food	insect	EFSA-Q-2023-00847	2024-07-19	Ongoing Risk Assessment	Novel Food Application	2023	2023-05-31	2023-12-01	2024-05-31	182	184	366			2025-08-31	Protix	https://open.efsa.europa.eu/questions/EFSA-Q-2023-00847	7	1	231
Application for authorisation of 3-Fucosyllactose (3-FL) as a novel food	HMO	EFSA-Q-2024-00282	2024-07-17	Ongoing Risk Assessment	Novel Food Application	2022	2022-04-25	2024-05-02	2024-06-24	53	738	791			2025-03-24	Chr. Hansen A/S	https://open.efsa.europa.eu/questions/EFSA-Q-2024-00282	5	0	76
Application for authorisation of Microbial protein-rich powder from Xanthobacter sp. SoF1 as a novel food	prob	EFSA-Q-2022-00140	2024-07-11	Ongoing Risk Assessment	Novel Food Application	2021	2021-10-29	2022-02-18	2023-08-01	529	112	641			2025-06-07	Solar Foods Oy	https://open.efsa.europa.eu/questions/EFSA-Q-2022-00140	7	1	874
Application for a modification of the authorised Pasteurised Akkermansia muciniphila as a novel food	prob	EFSA-Q-2023-00893	2024-07-10	Ongoing Risk Assessment	Novel Food Application	2023	2023-12-19	2023-12-19	2024-02-12	55	0	55			2025-05-15	The Akkermansia Company	https://open.efsa.europa.eu/questions/EFSA-Q-2023-00893	6	1	204
Application for authorisation of Phytocomplex of Melissa officinalis L., leaves, from standardized cultures as a novel food	plant	EFSA-Q-2023-00702	2024-07-07	Ongoing Risk Assessment	Novel Food Application	2023	2023-04-20	2023-10-23	2024-03-05	134	186	320			2025-06-08	Aethera Biotech Srl	https://open.efsa.europa.eu/questions/EFSA-Q-2023-00702	7	1	258
Application for authorisation of L-alpha-glycerylphosphorylcholine (L-alpha-GPC) from soya phospholipids (lecithin) as a novel food	plant	EFSA-Q-2023-00492	2024-07-01	Ongoing Risk Assessment	Novel Food Application	2023	2023-06-30	2023-07-13	2024-02-12	214	13	227			2025-02-12	Chemi S.p.A	https://open.efsa.europa.eu/questions/EFSA-Q-2023-00492	6	1	354
Application for authorisation of Synthetic paraxanthine as a novel food	subs	EFSA-Q-2023-00571	2024-07-01	Ongoing Risk Assessment	Novel Food Application	2023	2023-06-21	2023-08-30	2024-02-12	166	70	236			2025-07-15	Ingenious Ingredients LP	https://open.efsa.europa.eu/questions/EFSA-Q-2023-00571	6	1	306
Application for a modification of the authorised 6â€™-Sialyllactose sodium salt (6â€™-SL) as a novel food	HMO	EFSA-Q-2023-00710	2024-07-01	Ongoing Risk Assessment	Novel Food Application	2023	2023-04-28	2023-10-30	2024-02-21	114	185	299			2025-06-03	Inbiose N.V.	https://open.efsa.europa.eu/questions/EFSA-Q-2023-00710	7	1	245
Application for authorisation of DAG/MAG-BHB as a novel food	subs	EFSA-Q-2023-00848	2024-07-01	Ongoing Risk Assessment	Novel Food Application	2023	2023-05-30	2023-12-01	2024-02-26	87	185	272			2025-11-29	Unichem Estense srl	https://open.efsa.europa.eu/questions/EFSA-Q-2023-00848	7	1	213
Application for a modification of the authorised 3â€™-Sialyllactose sodium salt (3â€™-SL) as a novel food	hmo	EFSA-Q-2024-00002	2024-07-01	Ongoing Risk Assessment	Novel Food Application	2023	2023-06-23	2024-01-03	2024-03-18	75	194	269			2025-06-30	Inbiose N.V.	https://open.efsa.europa.eu/questions/EFSA-Q-2024-00002	7	1	180
Application for authorisation of Vitamin D3 containing UV-treated mealworm oil as a novel food	insect	EFSA-Q-2022-00534	2024-06-25	Ongoing Risk Assessment	Novel Food Application	2021	2021-12-24	2022-08-29	2023-10-11	408	248	656			2025-02-22	Nutri'Earth	https://open.efsa.europa.eu/questions/EFSA-Q-2022-00534	7	1	666
Application for authorisation of Esterified Propoxylated Glycerol (EPG) as a novel food	subs	EFSA-Q-2022-00088	2024-06-24	Ongoing Risk Assessment	Novel Food Application	2021	2021-11-01	2022-02-11	2023-02-24	378	102	480			2025-07-24	Epogee LLC | Epogee, LLC	https://open.efsa.europa.eu/questions/EFSA-Q-2022-00088	7	1	864
Application for authorisation of Dried C. reinhardtiialgae as a novel food	algae	EFSA-Q-2023-00301	2024-06-12	Ongoing Risk Assessment	Novel Food Application	2023	2023-04-28	2023-04-28	2023-07-31	94	0	94			2024-11-14	Triton Algae Innovations, Ltd.	https://open.efsa.europa.eu/questions/EFSA-Q-2023-00301	8	1	411
Request for a scientific opinion on Algal meal and oleoresin of Haematococcus pluvialis containing astaxanthin as a novel food (NF 2021/2418)	algae	EFSA-Q-2021-00319	2024-05-15	Ongoing Risk Assessment	Novel Food Application	2021	2021-03-25	2021-06-04	2022-05-20	350	71	421			2025-03-01	AstaReal AB	https://open.efsa.europa.eu/questions/EFSA-Q-2021-00319	7	2	1076
Request for a scientific opinion on Protein-rich flour from fresh larvae of mealworm (Tenebrio molitor) as a novel food (NF 2020/1959)	insect	EFSA-Q-2021-00105	2024-05-08	Ongoing Risk Assessment	Novel Food Application	2020	2020-11-09	2021-02-24	2021-06-01	97	107	204			2025-02-18	Ynsect	https://open.efsa.europa.eu/questions/EFSA-Q-2021-00105	7	2	1169
Application for authorisation of Organic European hemp oil extract (aerial parts) as a novel food	CBD	EFSA-Q-2021-00522	2024-05-08	Ongoing Risk Assessment	Novel Food Application	2021	2021-05-20	2021-09-22	2023-10-20	758	125	883			2025-08-19	HempFusion | Verdant Nature LLC	https://open.efsa.europa.eu/questions/EFSA-Q-2021-00522	8	1	959
Application for authorisation of Postbiotic protein from bacteria (Clostridium tyrobutyricum) as a novel food	prob	EFSA-Q-2023-00291	2024-04-26	Ongoing Risk Assessment	Novel Food Application	2023	2023-02-15	2023-04-24	2024-01-16	267	68	335			2025-04-17	Superbrewed Food	https://open.efsa.europa.eu/questions/EFSA-Q-2023-00291	6	1	368
Application for a modification of the authorised Lacto-N-tetraose as a novel food	HMO	EFSA-Q-2023-00671	2024-04-24	Ongoing Risk Assessment	Novel Food Application	2023	2023-04-14	2023-10-16	2024-01-19	95	185	280			2025-04-21	Inbiose N.V.	https://open.efsa.europa.eu/questions/EFSA-Q-2023-00671	7	1	191
Request for a scientific opinion on Natural Cannabidiol (CBD) Isolate in Hemp Seed Oil (or other food grade oil) as a novel food (NF 2020/2031)	CBD	EFSA-Q-2022-00858	2024-04-22	Ongoing Risk Assessment	Novel Food Application		NA	2022-12-13	2024-01-19	402					2025-05-29	EIHA projects GmbH	https://open.efsa.europa.eu/questions/EFSA-Q-2022-00858	6	1	496
Application for authorisation of Olive fruit dry extract standardized in hydroxytyrosol (10 or 20%) as a novel food	plant	EFSA-Q-2021-00271	2024-04-19	Ongoing Risk Assessment	Novel Food Application	2021	2021-04-28	2021-05-17	2022-01-13	241	19	260			2025-09-05	NATAC BIOTECH S.L.	https://open.efsa.europa.eu/questions/EFSA-Q-2021-00271	8	1	1068
Application for a modification of the authorised ChutaÂ® as a novel food	plant	EFSA-Q-2023-00416	2024-03-20	Ongoing Risk Assessment	Novel Food Application	2023	2023-05-09	2023-06-16	2024-01-19	217	38	255			2025-06-27	Chuta Nut GmbH	https://open.efsa.europa.eu/questions/EFSA-Q-2023-00416	6	1	278
Application for authorisation of Anaerobutyricum soehngenii CH106 as a novel food	prob	EFSA-Q-2022-00552	2024-03-18	Ongoing Risk Assessment	Novel Food Application	2022	2022-07-06	2022-09-12	2023-06-08	269	68	337			2025-03-04	Caelus Pharmaceuticals BV	https://open.efsa.europa.eu/questions/EFSA-Q-2022-00552	7	1	553
Application for a modification of the authorised Chitin-glucan from Aspergillus niger as a novel food	fungus	EFSA-Q-2023-00411	2024-03-14	Ongoing Risk Assessment	Novel Food Application	2023	2023-05-05	2023-06-15	2024-01-18	217	41	258			2024-10-18	kitoZyme	https://open.efsa.europa.eu/questions/EFSA-Q-2023-00411	5	0	273
Application for authorisation of Broad Spectrum Hemp Extract 70% as a novel food	CBD	EFSA-Q-2023-00198	2024-03-08	Ongoing Risk Assessment	Novel Food Application	2022	2022-12-15	2023-03-14	2023-11-14	245	89	334			2026-08-14	ROBERTET	https://open.efsa.europa.eu/questions/EFSA-Q-2023-00198	6	1	360
Request for a scientific opinion on Protein powders from the Alphitobius diaperinus larva as a novel food (NF 2019/1292)	insect	EFSA-Q-2019-00690	2024-01-04	Ongoing Risk Assessment	Novel Food Application	2019	2019-10-17	2019-10-30	2021-09-13	684	13	697			2026-03-06	Protifarm Holding NV	https://open.efsa.europa.eu/questions/EFSA-Q-2019-00690	8	3	1527
Request for a scientific opinion on Dried biomass of Galdieria sulphuraria as a novel food (NF 2019/1342)	algae	EFSA-Q-2019-00660	2023-12-14	Ongoing Risk Assessment	Novel Food Application	2019	2019-10-10	2019-10-22	2020-04-22	183	12	195			2025-03-06	FERMENTALG	https://open.efsa.europa.eu/questions/EFSA-Q-2019-00660	14	1	1514
Request for a scientific opinion on Inulin-propionate ester as a novel food (NF 2018/0266)	subs	EFSA-Q-2018-00225	2023-12-07	Ongoing Risk Assessment	Novel Food Application		NA	2018-03-07	2018-07-16	131					2025-01-02	Imperial College London Hammersmith Campus	https://open.efsa.europa.eu/questions/EFSA-Q-2018-00225	28	6	2101
Request for a scientific opinion on Allulose as a novel food (NF 2018/0394)	subs	EFSA-Q-2018-00472	2023-12-07	Ongoing Risk Assessment	Novel Food Application	2018	2018-04-26	2018-05-30	2018-07-17	48	34	82			2026-04-09	CJ BIO SWEETENERS EUROPE SAS	https://open.efsa.europa.eu/questions/EFSA-Q-2018-00472	21	2	2017
Request for a scientific opinion on polyphenols derived from lychee fruit (Litchi chinensis) and green tea leaves (Camellia sinensis) as a novel food (NF 2018/0443)	plant	EFSA-Q-2018-00556	2023-12-07	Ongoing Risk Assessment	Novel Food Application	2018	2018-05-29	2018-07-11	2018-10-08	89	43	132			2024-12-15	Amino Up Chemical Co., Ltd	https://open.efsa.europa.eu/questions/EFSA-Q-2018-00556	29	3	1975
Request for a scientific opinion on Urolithin A as a novel food (NF 2018/0538).	subs	EFSA-Q-2018-00724	2023-12-07	Ongoing Risk Assessment	Novel Food Application		NA	2018-09-19	2019-03-15	177					2025-01-12	Amazentis S.A.	https://open.efsa.europa.eu/questions/EFSA-Q-2018-00724	25	4	1905
Request for a scientific opinion on D-allulose as a novel food (NF 2018/0191).	subs	EFSA-Q-2018-00756	2023-12-07	Ongoing Risk Assessment	Novel Food Application	2018	2018-08-04	2018-10-01	2019-04-29	210	58	268			2023-04-25	Petiva Europe S.A.	https://open.efsa.europa.eu/questions/EFSA-Q-2018-00756	19	1	1893
Request for a scientific opinion on D-allulose (or D-psicose)as a novel food (NF 2018/0544).	subs	EFSA-Q-2018-00797	2023-12-07	Ongoing Risk Assessment	Novel Food Application	2018	2018-08-14	2018-10-08	2019-02-14	129	55	184			2024-08-25	SAMYANG CORPORATION	https://open.efsa.europa.eu/questions/EFSA-Q-2018-00797	13	1	1886
Request for a scientific opinion on 7-hydroxymatairesinol potassium acetate complex as a novel food (NF 2019/0882).	subs	EFSA-Q-2019-00147	2023-12-07	Ongoing Risk Assessment	Novel Food Application	2019	2019-02-01	2019-03-06	2019-06-06	92	33	125			2024-12-09	Linnea S.A.	https://open.efsa.europa.eu/questions/EFSA-Q-2019-00147	24	2	1737
Request for a scientific opinion on Apis mellifera male pupae as a novel food (NF 2018/0754).	insect	EFSA-Q-2019-00201	2023-12-07	Ongoing Risk Assessment	Novel Food Application	2018	2018-12-28	2019-03-22	2020-07-09	475	84	559			2025-03-13	The Finnish Beekeepersâ€™ Association	https://open.efsa.europa.eu/questions/EFSA-Q-2019-00201	11	1	1721
Request for a scientific opinion on Beta-galactosidase from Aspergillus oryzae as a novel food (NF 2019/0831)	enzyme	EFSA-Q-2019-00257	2023-12-07	Ongoing Risk Assessment	Novel Food Application	2019	2019-02-01	2019-04-12	2019-12-02	234	70	304			2024-12-30	Takabio	https://open.efsa.europa.eu/questions/EFSA-Q-2019-00257	21	2	1700
Request for a specific opinion on powder of chitosan as a novel food (NF 2019/0908)	subs	EFSA-Q-2019-00324	2023-12-07	Ongoing Risk Assessment	Novel Food Application	2019	2019-03-07	2019-05-15	2019-09-03	111	69	180			2025-03-27	Cor.Con. International	https://open.efsa.europa.eu/questions/EFSA-Q-2019-00324	18	3	1667
Request for a scientific opinion on Allulose as novel food (NF 2019/1193)	subs	EFSA-Q-2019-00584	2023-12-07	Ongoing Risk Assessment	Novel Food Application	2019	2019-07-05	2019-09-06	2019-12-11	96	63	159			2025-11-06	Tate & Lyle Ingredients France S.A.S.	https://open.efsa.europa.eu/questions/EFSA-Q-2019-00584	16	1	1553
Request for a scientific opinion on synthetic cannabidiol as a novel food (NF 2019/1371)	CBD	EFSA-Q-2019-00750	2023-12-07	Ongoing Risk Assessment	Novel Food Application	2019	2019-10-24	2019-11-26	2020-03-27	122	33	155			2024-09-17	CBDepot, S.r.o.	https://open.efsa.europa.eu/questions/EFSA-Q-2019-00750	15	2	1472
Request for scientific opinion on Grain from perennial intermediate wheatgrass (Thinopyrum intermedium) as a novel food (NF 2019/1468)	plant	EFSA-Q-2020-00073	2023-12-07	Ongoing Risk Assessment	Novel Food Application	2019	2019-12-18	2020-01-15	2020-08-19	217	28	245			2025-03-16	Patagonia Provisions, Inc.	https://open.efsa.europa.eu/questions/EFSA-Q-2020-00073	10	1	1422
Request for scientific opinion on synthetic Cannabidiol as a novel food (NF 2019/0935)	CBD	EFSA-Q-2020-00084	2023-12-07	Ongoing Risk Assessment	Novel Food Application	2019	2019-11-26	2020-01-15	2020-06-09	146	50	196			2025-08-22	Cibdol AG | Labocan B.V.	https://open.efsa.europa.eu/questions/EFSA-Q-2020-00084	14	2	1422
Request for a scientific opinion on Allulose as a novel food (NF 2020/1525)	subs	EFSA-Q-2020-00141	2023-12-07	Ongoing Risk Assessment	Novel Food Application	2020	2020-01-20	2020-02-11	2020-05-08	87	22	109			2025-11-14	SAVANNA Ingredients GmbH	https://open.efsa.europa.eu/questions/EFSA-Q-2020-00141	14	1	1395
Request for a scientific opinion on synthetic cannabidiol as a novel food (NF 2020/1670)	CBD	EFSA-Q-2020-00257	2023-12-07	Ongoing Risk Assessment	Novel Food Application	2020	2020-03-13	2020-03-20	2020-07-07	109	7	116			2024-11-14	Chanelle McCoy CBD Ltd	https://open.efsa.europa.eu/questions/EFSA-Q-2020-00257	12	2	1357
Request for a scientific opinion on Black yeast beta-glucan as a novel food (NF 2018/0741)	yeast	EFSA-Q-2020-00264	2023-12-07	Ongoing Risk Assessment	Novel Food Application	2019	2019-01-26	2020-03-19	2021-01-14	301	418	719			2024-12-02	Glucan Corporation	https://open.efsa.europa.eu/questions/EFSA-Q-2020-00264	9	1	1358
Request for a scientific opinion on Rhizomucor pusillus fungus biomass as a novel food (NF 2020/1795)	fungus	EFSA-Q-2020-00476	2023-12-07	Ongoing Risk Assessment	Novel Food Application	2020	2020-05-16	2020-06-30	2021-01-07	191	45	236			2025-01-31	The Protein Brewey	https://open.efsa.europa.eu/questions/EFSA-Q-2020-00476	10	2	1255
Request for a scientific opinion on whole cell heat-killed non-GMM Mycolicibacterium aurum DSM33539 as a novel food (NF 2020/1827)	prob	EFSA-Q-2020-00566	2023-12-07	Ongoing Risk Assessment	Novel Food Application	2020	2020-08-27	2020-08-27	2021-01-27	153	0	153			2024-12-31	Aurum Switzerland AG	https://open.efsa.europa.eu/questions/EFSA-Q-2020-00566	6	1	1197
Request for a scientific opinion on L-Fucose as a novel food (NF 2020/1995)	subs	EFSA-Q-2020-00774	2023-12-07	Ongoing Risk Assessment	Novel Food Application	2020	2020-10-01	2020-11-24	2022-04-22	514	54	568			2025-01-08	Kyowa Hakko Europe GmbH	https://open.efsa.europa.eu/questions/EFSA-Q-2020-00774	6	1	1108
Request for a scientific opinion on Synthetic Cannabidiol as a novel food (NF 2020/2174)	CBD	EFSA-Q-2020-00831	2023-12-07	Ongoing Risk Assessment	Novel Food Application	2020	2020-11-06	2020-12-10	2021-04-19	130	34	164			2025-06-13	Farmabios S.p.A.	https://open.efsa.europa.eu/questions/EFSA-Q-2020-00831	7	2	1092
Request for a scientific opinion on Clary Sage (Salvia Sclarea) Seed Oil as a novel food (NF 2020/1968)	plant	EFSA-Q-2021-00100	2023-12-07	Ongoing Risk Assessment	Novel Food Application	2020	2020-09-16	2021-02-19	2022-03-08	382	156	538			2025-04-28	Naturesage Ltd	https://open.efsa.europa.eu/questions/EFSA-Q-2021-00100	6	1	1021
Request for a scientific opinion on Fucoidan extract from Cladosiphon okamuranus as a novel food (NF 2020/2135)	algae	EFSA-Q-2021-00141	2023-12-07	Ongoing Risk Assessment	Novel Food Application	2020	2020-10-20	2021-03-15	2021-09-02	171	146	317			2025-03-25		https://open.efsa.europa.eu/questions/EFSA-Q-2021-00141	6	1	997
Request for a scientific opinion on Galacto-oligosaccharide as a novel food (NF 2019/1256)	subs	EFSA-Q-2021-00166	2023-12-07	Ongoing Risk Assessment	Novel Food Application	2021	2021-03-19	2021-03-24	2021-07-06	104	5	109			2024-01-07		https://open.efsa.europa.eu/questions/EFSA-Q-2021-00166	6	1	988
Request for a scientific opinion on Krill Protein Hydrolysate as a novel food (NF 2021/2456)	algae	EFSA-Q-2021-00186	2023-12-07	Ongoing Risk Assessment	Novel Food Application	2021	2021-03-25	2021-03-30	2021-09-06	160	5	165			2025-04-16	Aker BioMarine Antarctic AS	https://open.efsa.europa.eu/questions/EFSA-Q-2021-00186	6	1	982
Request for a scientific opinion on Charlotte's Web hemp-derived IPA extract as a novel food (NF 2021/2396)	CBD	EFSA-Q-2021-00217	2023-12-07	Ongoing Risk Assessment	Novel Food Application	2021	2021-03-12	2021-04-22	2022-02-15	299	41	340			2025-06-24		https://open.efsa.europa.eu/questions/EFSA-Q-2021-00217	6	1	959
Request for a scientific opinion on Charlotte's Web hemp-derived CO2 extract as a novel food (NF 2021/2397)	CBD	EFSA-Q-2021-00218	2023-12-07	Ongoing Risk Assessment	Novel Food Application	2021	2021-03-12	2021-04-22	2022-02-15	299	41	340			2025-10-23		https://open.efsa.europa.eu/questions/EFSA-Q-2021-00218	6	1	959
Request for a scientific opinion on Charlotte's Web THC removed hemp-derived extract as a novel food (NF 2021/2399)	CBD	EFSA-Q-2021-00219	2023-12-07	Ongoing Risk Assessment	Novel Food Application	2021	2021-03-25	2021-04-22	2022-02-15	299	28	327			2025-06-24		https://open.efsa.europa.eu/questions/EFSA-Q-2021-00219	6	1	959
Request for a scientific opinion on Beet leaf protein (Beta vulgaris L.) as a novel food (NF 2021/2370)	plant	EFSA-Q-2021-00241	2023-12-07	Ongoing Risk Assessment	Novel Food Application	2021	2021-02-26	2021-05-03	2021-10-15	165	66	231			2025-07-21	Royal Cosun	https://open.efsa.europa.eu/questions/EFSA-Q-2021-00241	6	1	948
Request for a scientific opinion on synthetic CBD as a novel food (NF 2020/2116)	CBD	EFSA-Q-2021-00243	2023-12-07	Ongoing Risk Assessment	Novel Food Application	2021	2021-03-15	2021-05-04	2021-07-09	66	50	116			2024-11-25	PureForm International Limited	https://open.efsa.europa.eu/questions/EFSA-Q-2021-00243	7	2	947
Request for a scientific opinion on tri-betahydroxybutyrin as a novel food (NF 2019/1316)	subs	EFSA-Q-2021-00251	2023-12-07	Ongoing Risk Assessment	Novel Food Application	2020	2020-12-23	2021-12-02	2022-08-29	270	344	614			2025-10-02		https://open.efsa.europa.eu/questions/EFSA-Q-2021-00251	6	1	735
Request for a scientific opinion on Isolated trans-Cannabidiol as a novel food (NF 2021/2283)	CBD	EFSA-Q-2021-00279	2023-12-07	Ongoing Risk Assessment	Novel Food Application	2021	2021-01-15	2021-05-19	2022-02-15	272	124	396			2025-04-29	CBDepot, S.r.o.	https://open.efsa.europa.eu/questions/EFSA-Q-2021-00279	6	1	932
Request for a scientific opinion on Cannabidiol Isolate as a novel food (NF 2021/2340)	CBD	EFSA-Q-2021-00282	2023-12-07	Ongoing Risk Assessment	Novel Food Application	2021	2021-03-25	2021-05-11	2022-04-22	346	47	393					https://open.efsa.europa.eu/questions/EFSA-Q-2021-00282	7	3	940
Request for a scientific opinion on Cannabidiol isolated from Cannabis sativa L. in oil solution as a novel food (NF 2020/2230)	CBD	EFSA-Q-2021-00335	2023-12-07	Ongoing Risk Assessment	Novel Food Application	2020	2020-12-24	2021-06-10	2022-02-15	250	168	418				HemPoland	https://open.efsa.europa.eu/questions/EFSA-Q-2021-00335	5	1	910
Request for a scientific opinion on CANNABIS SATIVA EXTRACT 5 (CM5) as a novel food (NF 2020/2235)	CBD	EFSA-Q-2021-00351	2023-12-07	Ongoing Risk Assessment	Novel Food Application	2021	2021-04-19	2021-06-18	2022-02-15	242	60	302			2027-04-28	Linnea S.A.	https://open.efsa.europa.eu/questions/EFSA-Q-2021-00351	6	1	902
Request for a scientific opinion on Cannabidiol (CBD) as a novel food (NF 2020/2066)	CBD	EFSA-Q-2021-00352	2023-12-07	Ongoing Risk Assessment	Novel Food Application	2020	2020-11-11	2021-06-18	2022-02-15	242	219	461				Pharmahemp	https://open.efsa.europa.eu/questions/EFSA-Q-2021-00352	5	1	902
Request for a scientific opinion on Cannabidiol (CBD) as a novel food (NF 2020/1897)	CBD	EFSA-Q-2021-00353	2023-12-07	Ongoing Risk Assessment	Novel Food Application	2020	2020-07-03	2021-06-18	2022-02-15	242	350	592			2025-07-04		https://open.efsa.europa.eu/questions/EFSA-Q-2021-00353	6	1	902
Request for a scientific opinion on Refined industrial hemp extract (Cannabis sativa L.) as a novel food (NF 2021/2273)	CBD	EFSA-Q-2021-00360	2023-12-07	Ongoing Risk Assessment	Novel Food Application	2021	2021-01-11	2021-06-18	2022-02-15	242	158	400			2027-05-24		https://open.efsa.europa.eu/questions/EFSA-Q-2021-00360	6	1	902
Request for a scientific opinion on Cannabidiol Isolate from the Cannabis sativa L. plant as a novel food (NF 2020/1696)	CBD	EFSA-Q-2021-00362	2023-12-07	Ongoing Risk Assessment	Novel Food Application	2020	2020-04-18	2021-06-21	2022-10-28	494	429	923			2025-07-25		https://open.efsa.europa.eu/questions/EFSA-Q-2021-00362	6	1	899
Request for a scientific opinion on PCR Broad Spectrum Hemp Extract 85% as a novel food (NF 2020/2248)	CBD	EFSA-Q-2021-00404	2023-12-07	Ongoing Risk Assessment	Novel Food Application	2021	2021-01-06	2021-07-08	2022-02-15	222	183	405			2025-11-12	Spectrums Europe SAS	https://open.efsa.europa.eu/questions/EFSA-Q-2021-00404	6	1	882
Request for a scientific opinion on CBD Isolate Powder 99%+ as a novel food (NF 2020/2249)	CBD	EFSA-Q-2021-00405	2023-12-07	Ongoing Risk Assessment	Novel Food Application	2021	2021-01-06	2021-07-08	2022-02-15	222	183	405			2025-06-10	Spectrums Europe SAS	https://open.efsa.europa.eu/questions/EFSA-Q-2021-00405	6	1	882
Request for a scientific opinion on Natural Pure Cannabidiol as a novel food (NF 2020/2245)	CBD	EFSA-Q-2021-00406	2023-12-07	Ongoing Risk Assessment	Novel Food Application	2020	2020-12-21	2021-07-08	2022-02-15	222	199	421			2027-04-28	Linnea S.A.	https://open.efsa.europa.eu/questions/EFSA-Q-2021-00406	6	1	882
Request for a scientific opinion on Cannabis sativa L. extract as a novel food (NF 2020/2177)	CBD	EFSA-Q-2021-00456	2023-12-07	Ongoing Risk Assessment	Novel Food Application	2021	2021-08-04	2021-08-11	2022-02-15	188	7	195				Pharmahemp	https://open.efsa.europa.eu/questions/EFSA-Q-2021-00456	5	1	848
Application for authorisation of Polyphenol extract from water olive mill by-product (Pewomp) as a novel food	plant	EFSA-Q-2021-00736	2023-12-07	Ongoing Risk Assessment	Novel Food Application	2021	2021-09-07	2021-12-03	2022-05-13	161	87	248			2025-02-28	Extractos y Derivados S.L	https://open.efsa.europa.eu/questions/EFSA-Q-2021-00736	7	1	734
Request for a scientific opinion on Tiger Nuts oil (Cyperus esculentus) as a novel food (NF 2020/1746)	plant	EFSA-Q-2022-00052	2023-12-07	Ongoing Risk Assessment	Novel Food Application	2020	2020-10-29	2022-02-03	2022-11-09	279	462	741			2025-01-07		https://open.efsa.europa.eu/questions/EFSA-Q-2022-00052	6	1	672
								Total	Mean	260.916	100.146	361.825
									SD	275.438	115.067	301.813
									min	15	0	20
									max	2296	738	2344
								Without insects (outliers)	Mean	228.59	100.752	328.842
									SD	136.698	116.09	185.259
									Min	15	0	20
									Max	758	738	923

## Sheet: Publishing
Subject	Question Number	Clockstop until	Last modified on	Phase	Type	Mandate Number	Authorisation Type	Substance(s)	CAS No	Output Number	Submission	Dossier received date	Dossier validated date	Output adopted/approved date	number ADR	Output published date	Risk assessment deadline	Positive/negative outcome	Applicants	URL	Step	ADR	Days
Application for a modification of the authorised DHA 550 oil from Schizochytrium sp. as a novel food	EFSA-Q-2024-00003		2024-09-24	Publishing	Application	M-2018-0021	Novel Food Application	Glycerides, C14-22 and C16-22-unsaturated	68424-59-9		2023-06-22	2024-01-03	2024-02-15	2024-09-24	0		2024-11-15	+	FERMENTALG	https://open.efsa.europa.eu/questions/EFSA-Q-2024-00003	8	0	265
Request for a scientific opinion on 2â€²-Fucosyllactose as a novel food (NF 2021/2394)	EFSA-Q-2021-00407		2024-01-02	Publishing	Application	M-2018-0021	Novel Food Application	2'-Fucosyllactose	41263-94-9		error document	2021-07-08	2021-12-07	2023-09-26	1		2023-09-27	+	Kyowa Hakko Bio Co., Ltd.	https://open.efsa.europa.eu/questions/EFSA-Q-2021-00407	7	1	908

## Sheet: Published
Subject	Type	Question Number	Last modified on	Phase	Authorisation Type	Output Number	Submission date	Dossier received date	Dossier validated date	Output adopted/approved date	Output published date	Risk assessment deadline	Number ADR	Date ADR	Answer ADR	Positive/negative outcome	Applicants	URL	Step	ADR	Days
Request for a scientific opinion on Glucosyl hesperidin as a novel food (NF 2021/2455)		EFSA-Q-2021-00329	2024-08-08	Published	Novel Food Application	ON-8911	2021-03-26	2021-06-08	2021-09-23	2024-06-26	2024-08-08	2024-07-22	7	26/01/2022, 16/11/2022, 20/02/2023, 28/03/2023, 29/11/2023, 06/05/2024 and 31/05/2024	25/10/2022, 31/01/2023, 08/03/2023, 22/08/2023, 15/04/2024, 15/05/2024 and 03/06/202	+	Nagase Viita Co., Ltd.	https://open.efsa.europa.eu/questions/EFSA-Q-2021-00329	9	2	1157
Request for a scientific opinion on Acheta domesticus powder as a novel food (NF 2020/1860)		EFSA-Q-2021-00262	2024-07-29	Published	Novel Food Application	ON-8919	11 June 2020	2021-05-11	2022-01-26	2024-06-26	2024-07-29	2024-07-14	3	18/05/2022,21/07/2023,26/01/2024	05/05/2023,09/01/2024,21/04/2024	+		https://open.efsa.europa.eu/questions/EFSA-Q-2021-00262	10	2	1175
Application for a modification of the authorised 2â€²-Fucosyllactose as a novel food.		EFSA-Q-2021-00643	2024-06-24	Published	Novel Food Application	ON-8334	30 June 2021	2021-11-03	2022-09-28	2023-09-26	2023-11-08	2023-10-03	2	20 December 2022, 28 February 2023	07 February 2023, 29 March 2023	+	Chr. Hansen A/S	https://open.efsa.europa.eu/questions/EFSA-Q-2021-00643	11	1	964
Request for a scientific opinion on Vitamin D2 mushroom powder as a novel food (NF 2020/2226)		EFSA-Q-2020-00849	2024-06-12	Published	Novel Food Application	ON-8817	14 December 2020	2020-12-22	2021-05-28	2024-04-30	2024-06-12	2024-08-14	3	16/07/2021, 16/05/202, 21/07/202	11/04/2022, 10/05/202, 16/04/202	+	Luxidum GmbH	https://open.efsa.europa.eu/questions/EFSA-Q-2020-00849	11	3	1268
Request for a scientific opinion on Magnesium L-threonate as a novel food (NF 2021/2453)		EFSA-Q-2021-00203	2024-03-13	Published	Novel Food Application	ON-8656	24 March 2021	2021-04-15	2021-07-22	2024-01-30	2024-03-13	2023-12-05	3	27/01/2022, 10/10/202, 28/02/202	25/07/2022, 09/02/2023, 27/11/202	+	AIDP, Inc	https://open.efsa.europa.eu/questions/EFSA-Q-2021-00203	9	2	1063
Request for a scientific opinion on Ashitaba sap powder as a novel food (NF 2019/1247)		EFSA-Q-2019-00536	2024-03-11	Published	Novel Food Application	ON-8645	8 August 2019	2019-08-22	2019-12-19	2024-02-01	2024-03-11	2024-04-01	5	08/04/2020,15/02/2022,27/04/2023,25/05/2023,12/09/2023	17/01/2022,12/04/2022,23/05/2023,23/08/2323,15/10/2023	+	Japan Bio Science Laboratory Ltd	https://open.efsa.europa.eu/questions/EFSA-Q-2019-00536	20	1	1663
Request for a scientific opinion on Isomalto-oligosaccharide as a novel food (NF 2021/2469)		EFSA-Q-2021-00185	2024-02-05	Published	Novel Food Application	ON-8543	26 March 2021	2021-03-29	2021-10-15	2023-12-14	2024-02-05	2024-01-11	1	2022-02-18	2022-06-24	-	BioNeutra North America Inc.	https://open.efsa.europa.eu/questions/EFSA-Q-2021-00185	11	2	1043
Request for a scientific opinion on Yarrowia lipolytica yeast biomass as a novel food (NF 2020/1908)		EFSA-Q-2020-00491	2024-01-31	Published	Novel Food Application	ON-8416	5 July 2020	2020-07-06	2020-11-09	2023-10-26	2023-11-29	2023-12-09	2	16/03/2021,21/09/2021	16/07/2021,24/09/2023	+	Skotan S.A.	https://open.efsa.europa.eu/questions/EFSA-Q-2020-00491	13	2	1304
Request for a scientific opinion on Monosodium salt of L-5-methyltetrahydrofolic acid as a novel food (NF 2020/2160)		EFSA-Q-2021-00079	2024-01-31	Published	Novel Food Application	ON-8417	12 November 2020	2021-02-03	2021-06-28	2023-10-26	2023-11-29	2023-11-26	7	14/09/2021,28/01/2022,09/03/2022,04/11/2022,07/02/2023,26/05/2023,11/07/2023	10/01/2022,17/02/2022,02/09/2022,07/02/2023,03/05/2023,15/06/2023,09/08/202	+	Merck & Cie	https://open.efsa.europa.eu/questions/EFSA-Q-2021-00079	11	3	1092
Request for a scientific opinion on Helix Complex Snail Mucus (HSM) as a novel food (NF 2019/1077)		EFSA-Q-2019-00388	2024-01-24	Published	Novel Food Application	ON-8492	2 May 2019	2019-06-19		2023-11-29	2024-01-24		8	16 March 2020,4 May 2020,20 May 2020,12 June 2020,20 July 2020,9 August 2021,23 September 2022,7 July 2023,	1 May 2020,4 May 2020,21 May 2020,2 July 2020,20 July 2021,5 September 2022,19 June 2023,3 August 2023,28 August 2023	-	HELIXPHARMA S.R.L.	https://open.efsa.europa.eu/questions/EFSA-Q-2019-00388	22	2	1680
Request for a scientific opinion on Isomaltulose syrup (dried) (NF 2018/0330).		EFSA-Q-2018-00609	2024-01-22	Published	Novel Food Application	ON-8491	30 April 2018	2018-07-26	2019-03-21	2023-11-29	2024-01-22	2023-12-24	3	05/07/2019,21/10/2020,19/06/2023	23/03/2020,22/02/2021,30/09/2023	+	Evonik Creavis Gmbh	https://open.efsa.europa.eu/questions/EFSA-Q-2018-00609	28	3	2006
Application for modification of use of Xia Powder 435 as a novel food		EFSA-Q-2021-00551	2023-12-14	Published	Novel Food Application	ON-7904	26 July 2021	2021-10-04	2022-03-23	2023-02-27	2023-04-20	2023-06-20	4	28/07/2022,18/10/2022,12/12/2022,20/01/2023	27/09/2022,21/11/2022,21/12/2022,24/01/2023	+		https://open.efsa.europa.eu/questions/EFSA-Q-2021-00551	11	1	801
Request for a scientific opinion on Eurycoma longofolia (tongkat ali) root extract as a novel food (NF 2018/0169)		EFSA-Q-2018-00106	2023-12-07	Published	Novel Food Application	ON-6937	9 August 2016	2018-02-09	2018-05-02	2021-10-27	2021-12-22	2021-11-06	4	25/05/2018,14/12/2018,27/09/2019	28-06-2018,20-08-2019,27-09-2021	-	Biotropics Malaysia Berhad	https://open.efsa.europa.eu/questions/EFSA-Q-2018-00106	28	3	2127
Request for a scientific opinion on frozen and freeze-dried formulations of the lesser mealworm (Alphitobius diaperinus larva) as a novel food (NF 2018/0125)		EFSA-Q-2018-00282	2023-12-07	Published	Novel Food Application	ON-7325	7 January 2018	2018-04-10	2018-07-17	2022-04-26	2022-07-04	2022-04-27	7	20 November 2018,12 February 2019,29 May 2019,21 August 2019,4 September2019,9 January 2020,11 June 2020,	7 February 2019,22 February 2019, 21 August 2019, 21 August 2019,8 January 2020,10 June2020,31 March 2022	+	Protifarm Holding NV	https://open.efsa.europa.eu/questions/EFSA-Q-2018-00282	35	6	2067
Request for a scientific opinion on ÃŸ-Hydroxybutyrate salts (Sodium/Magnesium/Calcium) as a novel food (NF 2018/0291)		EFSA-Q-2018-00343	2023-12-07	Published	Novel Food Application	ON-7449	28 February 2018	2018-04-30	2019-04-11	2022-07-01	2022-10-13	2022-08-15	2	01/07/2019,16/01/2020	25/11/2019,03/12/2020	-	Pruvit Ventures, Inc.	https://open.efsa.europa.eu/questions/EFSA-Q-2018-00343	24	2	2047
Request for a scientific opinion on Calcidiol as a novel food (NF 2018/0402)		EFSA-Q-2018-00514	2023-12-07	Published	Novel Food Application	ON-6660	16 May 2018	2018-06-21	2018-12-14	2021-05-25	2021-07-01	2021-07-12	7	17/05/2019,22/11/2019,18/05/2020,18/12/2020,17/02/2021,31/03/2021,07/05/2021	30/09/2019,24/04/2020,27/11/2020,28/01/2021,11/03/2021,20/04/2021,10/05/2021	-	DSM Nutritional Products Ltd.	https://open.efsa.europa.eu/questions/EFSA-Q-2018-00514	32	2	1995
Request for a scientific opinion on edible Jatropha curcas L. kernels (Chuta) as a novel food (NF 2018/0177)		EFSA-Q-2018-00542	2023-12-07	Published	Novel Food Application	ON-6998	29 August 2016	2018-07-03	2018-10-19	2021-11-24	2022-01-21	2021-12-02	7	18/01/2019,26/07/2019,08/06/2020,06/08/2020,06/11/2020,12/02/2021,20/09/2021	18/06/2019,15/05/2020,16/07/2020,16/10/2020,27/11/2020,31/08/2021,29/09/2021	+	JatroSolutions GmbH	https://open.efsa.europa.eu/questions/EFSA-Q-2018-00542	27	3	1983
Request for a scientific opinion on water lentil powder from Lemnaceae as a novel food (NF 2018/0430).		EFSA-Q-2018-00995	2023-12-07	Published	Novel Food Application	ON-6845	28 June 2017	2018-11-30	2019-04-04	2021-09-14	2021-11-15	2021-10-09	7	18/7/2019,14/11/2019,01/6/2021,8/4/2020,4/9/2020,4/12/2020,8/2/2021	27/9/2019, 23/3/2020,06/7/2021,18/8/2020,21/11/2020,18/1/2021,05/5/2021	-	Parabel Nutrition Inc.	https://open.efsa.europa.eu/questions/EFSA-Q-2018-00995	25	3	1833
Request for a scientific opinion on dried fruits of Synsepalum dulcificum as a novel food (NF 2018/0709).		EFSA-Q-2018-01032	2023-12-07	Published	Novel Food Application	ON-6600	14 November 2018	2018-12-11	2019-03-26	2021-04-27	2021-06-11	2021-05-20	3	18/10/2019,22/07/2020,14/08/2020	08/07/2020,27/07/2020,17/03/2021	+	Baia Food Co. (Medicinal Gardens S.L.)	https://open.efsa.europa.eu/questions/EFSA-Q-2018-01032	22	1	1822
Request for a scientific opinion on whole seeds of oilseed rape as a novel food (NF 2018/0590).		EFSA-Q-2019-00033	2023-12-07	Published	Novel Food Application	ON-7706	14 September 2018	2019-01-21	2019-05-29	2022-11-24	2023-01-12	2022-12-06	4	15 November 2019,20 November 2020,25 June 2021,29 April 2022	18 October 2020,5 June 2021,25 April 2022,24 October 2022	-	Erik Tybirk	https://open.efsa.europa.eu/questions/EFSA-Q-2019-00033	32	4	1781
Request for a scientific opinion on Water lentil protein concentrate from a mixture of Lemna gibba and Lemna minor as a novel food (NF 2018/0801).		EFSA-Q-2019-00047	2023-12-07	Published	Novel Food Application	ON-7903	28 December 2018	2019-01-28	2019-05-13	2023-02-28	2023-04-27	2023-03-12	3	11/09/2019,04/08/2020,14/10/2021	20/07/2020,20/08/2021,23/12/2022	+	ABC Kroos B.V.	https://open.efsa.europa.eu/questions/EFSA-Q-2019-00047	24	3	1774
Request for a scientific opinion on extract of the microalgae Phaeodactylum tricornutum as a novel food (NF 2018/0626).		EFSA-Q-2019-00091	2023-12-07	Published	Novel Food Application	ON-8072	18 Decembre 2018	2019-02-12	2019-05-10	2023-05-24	2023-07-12	2023-06-01	6	22/11/2019,10-06-2021,14-10-2021,17-02-2022,13-05-2022,08-11-2022	31/05/2021,30/09/2021,09/02/2022,15/04/2022,07/11/2022,19/05/2023	+	Microphyt	https://open.efsa.europa.eu/questions/EFSA-Q-2019-00091	25	6	1759
Request for a scientific opinion on whole and ground mealworms (Tenebrio molitor) larvae as a novel food (NF 2018/0802).		EFSA-Q-2019-00101	2023-12-07	Published	Novel Food Application	ON-6778	28 December 2018	2019-02-15	2019-08-09	2021-07-07	2021-08-25	2021-08-03	5	15 October 2019,21 April 2020,12 February 2021,20 May 2021,21 June 2021	17 January 2020,13 January 2021,14 May 2021,21 May 2021,24 June 2021	+	Fair Insects BV (A Protix Company)	https://open.efsa.europa.eu/questions/EFSA-Q-2019-00101	26	5	1756
Request for a scientific opinion on Whole and ground Grasshoppers (Locusta migratoria) as a novel food (NF 2018/0803).		EFSA-Q-2019-00115	2023-12-07	Published	Novel Food Application	ON-6667	28 December 2018	2019-02-22	2019-08-09	2021-05-25	2021-07-02	2021-06-29	3	31/08/2020,16/11/2021,12/02/2021	21/09/2020,16/01/2021,13/04/2021	+	Fair Insects BV (A Protix Company)	https://open.efsa.europa.eu/questions/EFSA-Q-2019-00115	27	4	1749
Request for a scientific opinion on Whole and ground crickets (Acheta domesticus) as a novel food (NF 2018/0804).		EFSA-Q-2019-00121	2023-12-07	Published	Novel Food Application	ON-6779	17 December 2018	2019-02-27	2019-09-04	2021-07-07	2021-08-17	2021-07-12	5	11 October 2019,12 March 2020,18 January 2021,22 April 2021,16 June 2021	17 January 2020,12 October 2020,6 April 2021,7 May 2021,18 June 2021	+	Fair Insects BV (A Protix Company)	https://open.efsa.europa.eu/questions/EFSA-Q-2019-00121	25	5	1744
Request for a scientific opinion on Calcium Fructoborate as a novel food (NF 2019/0998)		EFSA-Q-2019-00240	2023-12-07	Published	Novel Food Application	ON-6661	25 March 2019	2019-04-08	2019-07-10	2021-05-25	2021-07-05	2021-08-13	5	19/12/2019,05/08/2020,08/02/2021,29/03/2021,19/04/2021	17/07/2020,19/01/2021,12/03/2021,06/04/2021,27/04/2021	+	VDF FutureCeuticals, Inc.	https://open.efsa.europa.eu/questions/EFSA-Q-2019-00240	28	1	1704
Request for a scientific opinion on Schizochytrium sp. oil as a novel food (NF 2019/1213)		EFSA-Q-2019-00548	2023-12-07	Published	Novel Food Application	ON-7083	18 July 2019	2019-08-28	2019-10-15	2021-12-16	2022-01-31	2022-01-02	3	20/1/2020,11/12/2020,22/4/2021	01/7/2020, 18/2/2021,07/9/2021	-	Bioplus Life Sciences	https://open.efsa.europa.eu/questions/EFSA-Q-2019-00548	22	3	1562
Request for a scientific opinion on UV-treated mushrooms (Agaricus bisporus) as a novel food (NF 2019/1237)		EFSA-Q-2019-00550	2023-12-07	Published	Novel Food Application	ON-6516	29 July 2019	2019-08-29	2020-01-24	2021-02-24	2021-04-08	2021-07-10	4	08/05/2020,26/11/2020,23/12/2020,15/01/2021	05/11/2020,03/12/2020,07/01/2021,26/01/2021	+	MBio, Monaghan Mushrooms	https://open.efsa.europa.eu/questions/EFSA-Q-2019-00550	19	1	1561
Request for a scientific opinion on defatted whole cricket (Acheta domesticus) powder as a novel food (NF 2019/1227)		EFSA-Q-2019-00589	2023-12-07	Published	Novel Food Application	ON-7258	24 July 2019	2019-09-10	2020-07-08	2022-03-23	2022-05-13	2022-04-21	3	23/10/2020,22/07/2021,01/02/2022	01/07/2021,08/12/2021,24/02/2022	+	CRICKET ONE CO., LTD	https://open.efsa.europa.eu/questions/EFSA-Q-2019-00589	16	3	1549
Request for a scientific opinion on paramylon as a novel food (NF 2019/1261)		EFSA-Q-2019-00593	2023-12-07	Published	Novel Food Application	ON-7995	15 August 2019	2019-09-09	2021-04-23	2023-03-28	2023-05-26	2023-04-25	2	15/10/2021,17/02/2023	20/12/2022,15/03/2023	+		https://open.efsa.europa.eu/questions/EFSA-Q-2019-00593	10	2	1550
Request for a scientific opinion on 3-fucosyllactose as a novel food (NF 2019/1321)		EFSA-Q-2019-00666	2023-12-07	Published	Novel Food Application	ON-6662	1 October 2019	2019-10-23	2020-01-29	2021-05-25	2021-06-30	2021-06-07	3	09/06/2020,16/11/2020,12/02/2021	21/09/2020,16/01/2021,13/04/2021	+	deSter BVBA	https://open.efsa.europa.eu/questions/EFSA-Q-2019-00666	21	3	1506
Request for a scientific opinion on an Aqueous ethanolic extract of Labisia pumila as a novel food (NF 2019/1337)		EFSA-Q-2019-00694	2023-12-07	Published	Novel Food Application	ON-7611	7 October 2019	2019-10-31	2020-04-14	2022-09-28	2022-11-10	2022-11-13	3	27-08-2020,23-04-2021,21-07-2022	06-04-2021,13-06-2022,25-08-2022	+	Orchid Life Sdn Bhd	https://open.efsa.europa.eu/questions/EFSA-Q-2019-00694	19	3	1498
Request for a scientific opinion on Wolffia globosa powder as a novel food (NF 2019/1223)		EFSA-Q-2019-00695	2023-12-07	Published	Novel Food Application	ON-6938	24 September 2019	2019-11-04	2020-05-25	2021-10-27	2021-12-22	2022-01-22	5	21/07/2020,21/10/2020,15/01/2021,30/03/2021,09/06/2021	01/10/2020,8/12/2020,22/03/2021,20/05/2021,23/06/2021	-	Hinoman Ltd	https://open.efsa.europa.eu/questions/EFSA-Q-2019-00695	16	1	1494
Request for a scientific opinion on UV-treated powder of whole yellow mealworm (Tenebrio molitor) larvae (NF 2019/1142)		EFSA-Q-2019-00748	2023-12-07	Published	Novel Food Application	ON-8009	16 March 2019	2019-11-21	2020-06-15	2023-03-28	2023-06-01	2023-04-02	4	23 November 2020,23 July 2021,23 November 2021,13 May 2022	02 July 2021,12 October 2021,21 April 2022,08 March 2023	+	Nutri'Earth	https://open.efsa.europa.eu/questions/EFSA-Q-2019-00748	18	4	1477
Request for a scientific opinion on Antrodia camphorata mycelia powder as a novel food (NF 2018/0329)		EFSA-Q-2019-00759	2023-12-07	Published	Novel Food Application	ON-7380	5 November 2108	2019-11-29	2020-05-08	2022-05-18	2022-06-29	2022-06-05	2	17/07/2020,17/03/2021	21/12/2020,2 November 2022	+	Golden Biotechnology Corp.	https://open.efsa.europa.eu/questions/EFSA-Q-2019-00759	18	2	1469
Request for a scientific opinion on Pasteurised Akkermansia muciniphila as a novel food (NF 2019/1366)		EFSA-Q-2019-00767	2023-12-07	Published	Novel Food Application	ON-6780	24 October 2019	2019-12-03		2021-07-07	2021-09-01	2021-07-26	3	23 September 2020,15 December 2020,15 February 2021	20 November 2020,15 January 2021,30 April 2021	+	A-Mansia Biotech S.A.	https://open.efsa.europa.eu/questions/EFSA-Q-2019-00767	19	3	1465
Request for a scientific opinion on pea and rice protein fermented by Shiitake mushroom (Lentinula edodes) mycelia as a novel food (NF 2019/1459)		EFSA-Q-2020-00040	2023-12-07	Published	Novel Food Application	ON-7205	12 December 2019	2020-01-13		2022-02-28	2022-04-06	2022-06-22	2	28/07/2020,20/09/2021	10/09/2021,10/01/2022	+	MycoTechnology, Inc.	https://open.efsa.europa.eu/questions/EFSA-Q-2020-00040	15	2	1424
Request for a scientific opinion on tetrahydrocurcuminoids from turmeric (Curcuma longa) as a novel food (NF 2020/1526)		EFSA-Q-2020-00111	2023-12-07	Published	Novel Food Application	ON-6936	3 February 2020	2020-02-03	2020-07-29	2021-10-27	2021-12-22	2021-11-26	2	20/11/2020,23/07/2021	05/05/2021,10/09/2021	+	Sabinsa Europe GmbH	https://open.efsa.europa.eu/questions/EFSA-Q-2020-00111	14	2	1403
Request for a scientific opinion on IHAT (Iron Hydroxide Adipate Tartrate) as a novel fod (NF 2019/1417)		EFSA-Q-2020-00200	2023-12-07	Published	Novel Food Application	ON-6935	9 December 2019	2020-03-06	2020-07-01	2021-10-27	2021-12-10	2021-11-19	3	07/08/2020,27/01/2021,18/06/2021	26/08/2020,05/05/2021,05/05/2021	+	Nemysis Ltd	https://open.efsa.europa.eu/questions/EFSA-Q-2020-00200	18	3	1371
Request for a scientific opinion on Galacto-oligosaccharide as a novel food (NF 2020/1607)		EFSA-Q-2020-00211	2023-12-07	Published	Novel Food Application	ON-6384	3 March 2020	2020-03-11	2020-06-18	2020-12-17	2021-01-27	2021-03-15	0			+	Yakult Pharmaceutical Industry Co., Ltd.	https://open.efsa.europa.eu/questions/EFSA-Q-2020-00211	14	0	1366
Request for a scientific opinion on dried coffee husk (Cascara) from Coffea arabica L. as a novel food (NF 2018/0192)		EFSA-Q-2020-00229	2023-12-07	Published	Novel Food Application	ON-7085	6 February 2020,	2020-03-12	2020-09-07	2021-12-16	2022-02-25	2022-03-30	1	12 February 2021	08 December 2021	+	Panama Varietals GmbH	https://open.efsa.europa.eu/questions/EFSA-Q-2020-00229	16	1	1365
Request for a scientific opinion on Zinc L-carnosine as a novel food (NF 2019/1090)		EFSA-Q-2020-00263	2023-12-07	Published	Novel Food Application	ON-7332	4 December 2019	2020-03-19	2020-07-27	2022-04-29	2022-06-10	2022-06-15	2	16/10/2020,15/02/2021	14/12/2020,09/02/2022	-	Hamari Chemicals, Ltd	https://open.efsa.europa.eu/questions/EFSA-Q-2020-00263	17	2	1358
Request for a scientific opinion on Mung bean protein as a novel food (NF 2020/1651)		EFSA-Q-2020-00284	2023-12-07	Published	Novel Food Application	ON-6846	10 March 2020	2020-04-15	2020-08-06	2021-09-14	2021-10-20	2021-11-04	2	20/11/2020,25/6/2021	26/3/2021,23/8/2021	+	Eat Just, Inc.	https://open.efsa.europa.eu/questions/EFSA-Q-2020-00284	14	2	1331
Request for a scientific opinion on Nicotinamide Riboside chloride as a novel food (NF 2020/1613)		EFSA-Q-2020-00289	2023-12-07	Published	Novel Food Application	ON-6843	2020-03-02	2020-04-17	2020-06-08	2021-09-14	2021-11-12	2021-09-15	3	23 Octobre 2020,8 janvier 2021,2 février 2021	22 décembre 2020, 9 février 2021,13 Mars 2021	+	ChromaDex Inc.	https://open.efsa.europa.eu/questions/EFSA-Q-2020-00289	20	3	1329
Request for a scientific opinion on 3-Fucosyllactose (3-FL) as a novel food (NF 2020/1620)		EFSA-Q-2020-00309	2023-12-07	Published	Novel Food Application	ON-7329	17 March 2020	2020-06-04	2020-09-23	2022-04-29	2022-05-25	2022-05-18	1	14 December 2020	11 November 2021	+	Chr. Hansen A/S	https://open.efsa.europa.eu/questions/EFSA-Q-2020-00309	14	1	1281
Request for a scientific opinion on UV-treated bakerâ€™s yeast (Saccharomyces cerevisiae) as a novel food (NF 2020/1778)		EFSA-Q-2020-00393	2023-12-07	Published	Novel Food Application	ON-6602	15 May 2020	2020-05-19		2021-04-28	2021-07-01	2021-04-30	1	2021-03-19	2021-04-15	+	Lallemand Inc.	https://open.efsa.europa.eu/questions/EFSA-Q-2020-00393	12	1	1297
Request for a scientific opinion on Vitamin D2 mushroom powder as a novel food (NF 2019/1471)		EFSA-Q-2020-00417	2023-12-07	Published	Novel Food Application	ON-7326	21 February 2020	2020-06-02	2021-02-05	2022-04-26	2022-06-10	2022-07-31	2	12/05/2021,22/02/2022	07/01/2022,09/03/2022	+	Monterey Mushrooms Inc.	https://open.efsa.europa.eu/questions/EFSA-Q-2020-00417	10	2	1283
Request for a scientific opinion on cetylated fatty acids as a novel food (NF 2020/1828)		EFSA-Q-2020-00422	2023-12-07	Published	Novel Food Application	ON-6670	4 June 2020	2020-06-04		2021-05-26	2021-07-21	2021-07-05	2	06/10/2020,12/02/2021	16/10/2020,23/04/2021	+	Pharmanutra S.p.A.	https://open.efsa.europa.eu/questions/EFSA-Q-2020-00422	15	2	1281
Request for a scientific opinion on Cellobiose as a novel food (NF 2020/1805)		EFSA-Q-2020-00465	2023-12-07	Published	Novel Food Application	ON-7596	28 May 2020	2020-06-26	2020-09-23	2022-09-28	2023-01-13	2023-02-01	2	18/01/2021,18/02/2022	5 July 2021,13/04/2022	-	SAVANNA Ingredients GmbH	https://open.efsa.europa.eu/questions/EFSA-Q-2020-00465	16	2	1259
Request for a scientific opinion on Galacto-oligosaccharide (NF 2019/1154)		EFSA-Q-2020-00466	2023-12-07	Published	Novel Food Application	ON-6844	2019-11-09	2020-06-29	2020-12-21	2021-09-14	2021-10-27	2021-09-17	0			+	Sharda CropChem Ltd	https://open.efsa.europa.eu/questions/EFSA-Q-2020-00466	11	0	1256
Request for a scientific opinion on Bovine milk osteopontin as a novel food (NF 2020/1698)		EFSA-Q-2020-00475	2023-12-07	Published	Novel Food Application	ON-7137	2020-03-27	2020-06-30	2020-10-09	2022-01-26	2022-05-06	2022-02-06	1	2021-06-23	2022-01-24	+	Arla Foods Ingredients	https://open.efsa.europa.eu/questions/EFSA-Q-2020-00475	15	1	1255
Request for a scientific opinion on Apple fruit cell culture extract as a novel food (NF 2020/1621)		EFSA-Q-2020-00488	2023-12-07	Published	Novel Food Application	ON-8065	2020-04-14	2020-07-01	2020-12-03	2023-05-24	2023-07-26	2023-06-02	3	23/06/2021, 15/11/2022, and 09/05/2023	22/09/2022, 13/04/2023, and on 19/05/2023	+	Mibelle Group Biochemistry	https://open.efsa.europa.eu/questions/EFSA-Q-2020-00488	12	2	1254
Request for a scientific opinion on Iron milk proteinate (IMP) as a novel food (NF 2020/1866)		EFSA-Q-2020-00492	2023-12-07	Published	Novel Food Application	ON-7549	2020-06-15	2020-07-06	2020-10-09	2022-08-04	2022-09-16	2022-09-17	3	17/03/2021, 23/09/2021 and 28/01/2022	17/08/2021, 11/01/2022 and 22/07/2022	+	SociÃ©tÃ© des Produits NestlÃ© S.A.	https://open.efsa.europa.eu/questions/EFSA-Q-2020-00492	18	3	1249
Request for a scientific opinion on 2ï¿½-Fucosyllactose (2ï¿½-FL) as a novel food (NF 2020/1825)		EFSA-Q-2020-00500	2023-12-07	Published	Novel Food Application	ON-7647	2020-05-29	2020-07-13	2020-10-13	2022-10-26	2022-12-14	2022-12-13	2	15/02/2021, 21 July 2022	26/05/2022, 15 September 2022	+	Advanced Protein Technologies Corp.	https://open.efsa.europa.eu/questions/EFSA-Q-2020-00500	14	2	1242
Request for a scientific opinion on Lemna minor (and Lemna gibba) whole plant material as a novel food (NF 2020/1757)		EFSA-Q-2020-00512	2023-12-07	Published	Novel Food Application	ON-7598	2020-05-20	2020-07-17	2020-10-27	2022-09-28	2022-11-30	2022-10-07	6	15/02/2021, 06/01/21, 18/08/2021, 28/09/2021, 19/01/2022, 13/05/2022	05/12/21, 30/07/2021, 09/07/21, 30/11/2021, 22/04/2022 ,20/06/2022	-	Wageningen Plant Research	https://open.efsa.europa.eu/questions/EFSA-Q-2020-00512	14	2	1238
Request for a scientific opinion on Beta-lactoglobulin as a novel food (NF 2020/1707)		EFSA-Q-2020-00538	2023-12-07	Published	Novel Food Application	ON-7204	2020-07-01	2020-07-30	2020-11-05	2022-02-28	2022-04-08	2022-04-23	2	16 March 2021, 18 November 2021,	30 August 2021, 23 February 2022,	+	Arla Foods Ingredients	https://open.efsa.europa.eu/questions/EFSA-Q-2020-00538	15	2	1225
Request for a scientific opinion on 6'-Sialyllactose (6'-SL) as a novel food (NF 2020/1801)		EFSA-Q-2020-00623	2023-12-07	Published	Novel Food Application	ON-7645	2020-05-15	2020-09-22	2020-12-11	2022-10-26	2022-12-07	2022-11-16	1	2021-04-22	2022-07-01	+	Chr. Hansen A/S	https://open.efsa.europa.eu/questions/EFSA-Q-2020-00623	12	1	1171
Request for a scientific opinion on 3'-Sialyllactose (3'-SL) (NF 2020/1794)		EFSA-Q-2020-00625	2023-12-07	Published	Novel Food Application	ON-7331	2020-05-13	2020-09-22	2020-12-18	2022-04-29	2022-05-25	2022-06-21	1	2021-04-22	2022-01-27	+	Chr. Hansen A/S	https://open.efsa.europa.eu/questions/EFSA-Q-2020-00625	12	1	1171
Request for a scientific opinion on Lacto-N-tetraose (LNT) as a novel food (NF 2020/1809)		EFSA-Q-2020-00630	2023-12-07	Published	Novel Food Application	ON-7242	2020-05-21	2020-09-25	2021-01-27	2022-03-23	2022-05-16	2022-04-22	1	2021-05-12	2021-11-05	+	Chr. Hansen A/S	https://open.efsa.europa.eu/questions/EFSA-Q-2020-00630	10	1	1168
Request for a scientific opinion on Yarrowia lipolytica yeast biomass as a novel food (NF 2020/1950)		EFSA-Q-2020-00655	2023-12-07	Published	Novel Food Application	ON-7450	2017-04-10	2020-10-08	2020-12-21	2022-07-01	2022-07-28	2022-09-05	1	2018-07-24	2018-10-23	+	Skotan S.A.	https://open.efsa.europa.eu/questions/EFSA-Q-2020-00655	14	2	1155
Request for a scientific opinion on Galacto-oligosaccharide (GOS) as a novel food (NF 2020/1606)		EFSA-Q-2020-00747	2023-12-07	Published	Novel Food Application	ON-7203	2020-06-29	2020-11-17	2021-07-12	2022-02-28	2022-03-30	2022-04-16	1	2021-12-13	2021-12-17	+	GLNP Life Sciences B.V.	https://open.efsa.europa.eu/questions/EFSA-Q-2020-00747	9	1	1115
Request for a scientific opinion on Barley Rice Protein as a novel food (NF 2020/2195)		EFSA-Q-2020-00806	2023-12-07	Published	Novel Food Application	ON-8064	2020-11-20	2020-12-03	2021-06-10	2023-05-24	2023-09-01	2023-08-06	3	15 October 2021, 18 July 2022, and 22 March 2023	08 July 2022, 23 February 2023, and 14 April 2023	+		https://open.efsa.europa.eu/questions/EFSA-Q-2020-00806	10	3	1099
Request for a scientific opinion on Schizochytrium sp. oil as a novel food (NF 2020/2242)		EFSA-Q-2020-00850	2023-12-07	Published	Novel Food Application	ON-8414	2020-12-17	2020-12-22	2021-04-21	2023-10-26	2023-12-04	2023-11-20		23/07/2021, 14/12/2021 and 18/11/202	01/11/2021, 08/09/2022 and 13/09/2023	+	TK Biohealth Co., Ltd.	https://open.efsa.europa.eu/questions/EFSA-Q-2020-00850	11	3	1080
Request for a scientific opinion on 2â€²-Fucosyllactose as a novel food (NF 2019/1350)		EFSA-Q-2021-00088	2023-12-07	Published	Novel Food Application	ON-7257	2019-10-21	2021-02-16	2021-06-10	2022-03-23	2022-05-04	2022-05-31	0			+	Glycom A/S	https://open.efsa.europa.eu/questions/EFSA-Q-2021-00088	9	0	1024
Request for a scientific opinion on Lacto-N-neotetraose as a novel food (NF 2019/1359)		EFSA-Q-2021-00089	2023-12-07	Published	Novel Food Application	ON-7256	2019-10-21	2021-02-16	2021-06-10	2022-03-23	2022-05-04	2022-05-31	0			+	Glycom A/S	https://open.efsa.europa.eu/questions/EFSA-Q-2021-00089	9	0	1024
Request for a scientific opinion on Lacto-N-tetraose (LNT) as a novel food (NF 2019/1456)		EFSA-Q-2021-00090	2023-12-07	Published	Novel Food Application	ON-7140	2019-12-17	2021-02-16	2021-06-16	2022-01-26	2022-03-03	2022-03-16	0			+	Glycom A/S	https://open.efsa.europa.eu/questions/EFSA-Q-2021-00090	9	0	1024
Request for a scientific opinion on 2â€™-Fucosyllactose / difucosyllactose mixture as a novel food (NF 2019/1457)		EFSA-Q-2021-00091	2023-12-07	Published	Novel Food Application	ON-7139	2019-12-17	2021-02-16	2021-06-16	2022-01-26	2022-03-03	2022-03-16	0			+	Glycom A/S	https://open.efsa.europa.eu/questions/EFSA-Q-2021-00091	9	0	1024
Request for a scientific opinion on Schizochytrium sp. oil as a novel food (NF 2021/2445)		EFSA-Q-2021-00168	2023-12-07	Published	Novel Food Application	ON-8415	2021-03-19	2021-03-24	2021-07-12	2023-10-26	2023-12-04	2023-11-28	4	15/10/2021, 18/03/2022, 23/09/2022 and on 17/02/2023	02/03/2022, 05/08/2022, 10/01/2023 and on 13/09/2023	+		https://open.efsa.europa.eu/questions/EFSA-Q-2021-00168	12	4	988
Request for a scientific opinion on Lacto-N-fucopentaose I / 2'-fucosyllactose mixture (LNFP-I / 2'-FL) as a novel food (NF 2021/2371)		EFSA-Q-2021-00170	2023-12-07	Published	Novel Food Application	ON-8412	2021-03-01	2021-03-24	2021-07-01	2023-10-26	2023-12-01		4	15 October 2021, 20 May 2022, 05 January 2023 and 12 May 2023	02 February 2022, 05 January 2023, 19 April 2023 and 07 June 2023	+	Glycom A/S	https://open.efsa.europa.eu/questions/EFSA-Q-2021-00170	8	1	988
Request for a scientific opinion on 3-Fucosyllactose (3-FL) as a novel food (NF 2021/2463)		EFSA-Q-2021-00354	2023-12-07	Published	Novel Food Application	ON-8026	2021-03-25	2021-06-18	2021-10-04	2023-04-27	2023-06-08	2023-08-06	1	2022-03-18	31 March 2023,	+	Glycom A/S	https://open.efsa.europa.eu/questions/EFSA-Q-2021-00354	8	1	902
Request for a scientific opinion on 3â€²-Sialyllactose (3'-SL) sodium salt as a novel food (NF 2021/2457)		EFSA-Q-2021-00445	2023-12-07	Published	Novel Food Application	ON-8224	2021-03-25	2021-08-06	2021-12-07	2023-08-03	2023-09-21		1	2022-07-21	2023-07-21	+	Kyowa Hakko Bio Co., Ltd.	https://open.efsa.europa.eu/questions/EFSA-Q-2021-00445	8	1	853
Request for a scientific opinion on 6'-Sialyllactose (6'-SL) sodium salt as a novel food (NF 2021/2458)		EFSA-Q-2021-00447	2023-12-07	Published	Novel Food Application	ON-8025	2021-03-26	2021-08-06	2021-12-07	2023-04-27	2023-06-08	2023-06-01	1	2022-07-21	2023-04-14	+	Kyowa Hakko Bio Co., Ltd.	https://open.efsa.europa.eu/questions/EFSA-Q-2021-00447	8	1	853
Safety of a change in specifications of the novel food oleoresin from Haematococcus pluvialis		EFSA-Q-2022-00588	2023-12-07	Published	Novel Food Application	ON-8338	2022-06-20	2022-09-26	2023-01-12	2023-09-26	2023-11-08		0			+	AstaReal AB	https://open.efsa.europa.eu/questions/EFSA-Q-2022-00588	8	0	437
Request for a scientific opinion on dried mealworms (Tenebrio molitor) as a novel food (NF 2018/0241)		EFSA-Q-2018-00262	2020-11-24	Published	Novel Food Authorisation	ON-6343	2018-02-13	2018-03-21	2018-07-03	2020-11-24	2021-01-13	2020-12-21	6	20 November 2018, 07 January 2019, 04 April 2019, 28 June 2019, 20 March 2020, 15 October 2020	02 January 2019, 22 February 2019, 14 June 2019, 18 March 2020, 11 September 2020, 17 November 2020	+	SAS EAP Group - Micronutris	https://open.efsa.europa.eu/questions/EFSA-Q-2018-00262	13	6	979
Request for a scientific opinion on Schizochytrium sp. oil as a novel food (NF 2019/0825).		EFSA-Q-2019-00187	2020-11-24	Published	Novel Food Authorisation	ON-6344	2019-01-23	2019-03-14	2019-05-13	2020-11-24	2021-01-18	2020-11-28	1	2019-11-18	2020-09-07	+	Nutraveris on behalf of Fermentalg	https://open.efsa.europa.eu/questions/EFSA-Q-2019-00187	8	1	621
Request for a scientific opinion on Schizochytrium sp. oil as a novel food (NF 2019/1046)		EFSA-Q-2019-00323	2020-11-24	Published	Novel Food Authorisation	ON-6345	2019-04-15	2019-05-13	2019-07-10	2020-11-24	2021-01-18	2020-12-19	1	20/12/2019	2020-09-03	+	Nutraveris on behalf of Fermentalg	https://open.efsa.europa.eu/questions/EFSA-Q-2019-00323	8	1	561
Request for a scientific opinion on Cistanche tubulosa extract as a novel food (NF 2019/1318)		EFSA-Q-2019-00812	2020-11-24	Published	Novel Food Authorisation	ON-6346	2019-10-01	2019-12-20	2020-05-29	2020-11-24	2021-01-15	2021-02-23	0			-	SINPHAR TIAN-LI PHARMACEUTICAL	https://open.efsa.europa.eu/questions/EFSA-Q-2019-00812	7	0	340
Request for a scientific opinion on Hovenia Dulcis Fruit Extract as a novel food (NF 2018/0328)		EFSA-Q-2018-00279	2020-11-17	Published	Novel Food Authorisation	ON-6196	2014-04-28	2018-03-28	2018-10-19	2020-06-30	2020-08-28	2020-08-12	4	18.01.2019, 08.03.2019, 11.03.2019 and 29.05.2019	07.03.2019, 11.03.2019, 12.03.2019 and 04.05.2020	-	Hovenia Dulcis AB	https://open.efsa.europa.eu/questions/EFSA-Q-2018-00279	11	4	965
Request for a scientific opinion on Lacto-N-neotetraose as a novel food (NF 2019/1152)		EFSA-Q-2019-00448	2020-10-22	Published	Novel Food Authorisation	ON-6305	2019-06-23	2019-07-16	2020-01-17	2020-10-22	2020-11-19	2021-02-04	3	15/04/2020, 30/06/2020 and 21/07/2020,	18/06/2020,14/07/2020 and 07/08/2020	+	Jennewein Biotechnologie GmbH	https://open.efsa.europa.eu/questions/EFSA-Q-2019-00448	8	1	464
Request for a scientific opinion on Rapeseed powder from Brassica rapa L. and Brassica napus L as a novel food (NF 2018/0768).		EFSA-Q-2019-00213	2020-10-15	Published	Novel Food Authorisation	ON-6197	2018-12-31	2019-03-26	2019-06-19	2020-06-30	2020-07-30	2020-08-12	2	20 December 2019 and 13 March 2020	26 February 2020 and 3 June 2020	+	Avena Nordic Grain Oy	https://open.efsa.europa.eu/questions/EFSA-Q-2019-00213	9	2	569
Request for a scientific opinion on Schizochytrium sp. oil as a novel food (NF 2019/0983)		EFSA-Q-2019-00306	2020-10-15	Published	Novel Food Authorisation	ON-6242	2019-03-14	2019-05-03	2019-06-24	2020-08-31	2020-10-19	2020-10-20	1	2019-11-18	2020-06-19	+	Progress Biotech BV	https://open.efsa.europa.eu/questions/EFSA-Q-2019-00306	8	1	531
Scientific opinion on phytosterol esters (extension of use, cooking oils) as a novel food ingredient.		EFSA-Q-2014-00865	2020-05-06	Published	Novel Food Authorisation	ON-6135	2013-06-24	2014-12-01	2015-01-22	2020-05-05	2020-06-30	2020-05-07	3	26 June 2015, 30 June 2016 and 04 March 2019	11 December 2015, 20 September 2018 and 13 May 2019	-	Upfield	https://open.efsa.europa.eu/questions/EFSA-Q-2014-00865	10	3	1983
Request for a scientific opinion on extract derived from Panax notoginseng and Astragalus membranaceus (AstraGinÂ®) as a novel food (NF 2018/0284)		EFSA-Q-2018-00557	2020-03-25	Published	Novel Food Authorisation	ON-6099	2018-06-08	2018-07-11	2018-10-22	2020-03-24	2020-05-13	2020-03-25	2	6 March 2019, 30 August 2019	11 November 2019, 23 January 2020	+	NuLiv Science	https://open.efsa.europa.eu/questions/EFSA-Q-2018-00557	9	2	623
Request for a scientific opinion on dried whole cell Euglena as a novel food (NF 2018/0669).		EFSA-Q-2019-00043	2020-03-25	Published	Novel Food Authorisation	ON-6100	2018-12-20	2019-01-24	2019-05-13	2020-03-25	2020-05-14	2020-04-09	1	2019-07-18	2019-09-18	+	Kemin Foods L.C	https://open.efsa.europa.eu/questions/EFSA-Q-2019-00043	8	1	426
Request for a scientific opinion on 6â€™-Sialyllactose (6â€™-SL) as a novel food (NF 2019/0881).		EFSA-Q-2019-00169	2020-03-25	Published	Novel Food Authorisation	ON-6097	2019-01-31	2019-03-13	2019-05-16	2020-03-23	2020-05-14	2020-06-19	2	12/09/2019 and on 16/12/2019	02/12/2019 and 20/01/2020	+	Glycom A/S	https://open.efsa.europa.eu/questions/EFSA-Q-2019-00169	8	1	378
Request for a scientific opinion on 3â€™-sialyllactose sodium salt (3â€™-SL) as a novel food (NF 2019/0957).		EFSA-Q-2019-00204	2020-03-25	Published	Novel Food Authorisation	ON-6098	2019-02-28	2019-03-25	2019-06-12	2020-03-25	2020-05-14	2020-07-16		12/09/2019 and on 16/12/2019	02/12/2019 and 20/01/2020	+	Glycom A/S	https://open.efsa.europa.eu/questions/EFSA-Q-2019-00204	8	1	366
Request for a scientific opinion on chromium-enriched biomass from Yarrowia lipolytica as a novel food (NF 2018/0556).		EFSA-Q-2018-00769	2020-01-23	Published	Novel Food Authorisation	ON-6005	2018-08-22	2018-10-04	2019-02-18	2020-01-23	2020-03-06		2	3 May 2019, 18 October 2019	30 August 2019, 12 December 2019	+	SKOTAN S.A	https://open.efsa.europa.eu/questions/EFSA-Q-2018-00769	8	2	476
Request for a scientific opinion on astaxanthin as a novel food		EFSA-Q-2018-00247	2019-12-18	Published	Novel Food Authorisation	ON-5993		2018-02-27	2018-03-16	2019-12-18	2020-02-05	2019-12-18						https://open.efsa.europa.eu/questions/EFSA-Q-2018-00247	7	0	659
Request for a scientific opinion on selenium-enriched biomass from Yarrowia lipolytica as a novel food (NF 2018/0605).		EFSA-Q-2018-00796	2019-12-18	Published	Novel Food Authorisation	ON-5992	2018-08-22	2018-10-04	2019-02-18	2019-12-18	2020-01-31	2020-03-30	1	2019-05-03	2019-08-30	+	SKOTAN S.A	https://open.efsa.europa.eu/questions/EFSA-Q-2018-00796	8	1	440
Request for a scientific opinion on Vitamin D2 Mushroom Powder (NF 2018/0529).		EFSA-Q-2018-00601	2019-11-28	Published	Novel Food Authorisation	ON-5948	2018-07-17	2018-07-24	2018-10-18	2019-11-28	2020-01-21	2020-01-02	3	30 January 2019, 4 June 2019 and 28 October 2019	4 April 2019, 21 August 2019, 12 and 26 November 2019	+	Oakshire Naturals, LP	https://open.efsa.europa.eu/questions/EFSA-Q-2018-00601	10	3	492
Request for a scientific opinion on Lacto-N-tetraose as a novel food (NF 2018/0524)		EFSA-Q-2018-00589	2019-10-30	Published	Novel Food Authorisation	ON-5907	2018-07-16	2018-07-17	2018-08-30	2019-10-30	2019-12-03	2019-10-31	2	28/02/2019 and 27/05/2019	10/05/2019 and 21/08/2019	+	Glycom A/S	https://open.efsa.europa.eu/questions/EFSA-Q-2018-00589	9	2	470
Request for a scientific opinion on heat-killed bacteria Mycobacterium manresensis as a novel food (NF 2018/0269)		EFSA-Q-2018-00278	2019-09-19	Published	Novel Food Authorisation	ON-5824	2018-02-23	2018-03-28	2018-06-25	2019-09-19	2019-11-11	2019-09-29	3	11 December 2018, 2 May and 6 September 2019	28 February, 19 August and 9 September 2019	+	Laboratorio Reig Jofre, S.A.	https://open.efsa.europa.eu/questions/EFSA-Q-2018-00278	10	3	540
Request for a scientific opinion on Nicotinamide Riboside Chloride as a novel food (NF 2018/0233)		EFSA-Q-2018-00480	2019-07-04	Published	Novel Food Authorisation	ON-5775	2018-05-14	2018-06-06	2018-10-08	2019-07-04	2019-08-07	2019-07-27	1	2019-02-27	2019-03-20	+	ChromaDex, Inc.	https://open.efsa.europa.eu/questions/EFSA-Q-2018-00480	8	1	393
Request for a scientific opinion on viable embryonated eggs of the whipworm (Trichuris suis) as a novel food (NF 2018/0466).		EFSA-Q-2018-00596	2019-07-03	Published	Novel Food Authorisation	ON-5777	2018-07-20	2018-07-23	2018-10-17	2019-07-02	2019-08-01	2019-09-14	1	2019-03-05	2019-05-06	-	Enteron Science GmbH	https://open.efsa.europa.eu/questions/EFSA-Q-2018-00596	8	1	345
Request for a scientific opinion on Phenylcapsaicin as a novel food (NF 2018/0189)		EFSA-Q-2018-00280	2019-05-15	Published	Novel Food Authorisation	ON-5718	2018-02-07	2018-03-28	2018-08-28	2019-05-15	2019-06-14	2019-08-07	3	20 November 2018, 7 February 2019 and 11 February 2019	29 January 2019 and twice on 11 February 2019	+	aXichem AB	https://open.efsa.europa.eu/questions/EFSA-Q-2018-00280	9	2	413
Request for a scientific opinion on Xia Powder 125, a partially defatted chia seed powder as a novel food (NF 2018/0381)		EFSA-Q-2018-00373	2019-05-15	Published	Novel Food Authorisation	ON-5716	2018-04-18	2018-05-03	2018-06-22	2019-05-15	2019-06-12	2019-05-16	4	26 July 2018 and 17 September 2018, 09 November 2018, 13 March 2019	03 August 2018 and 25 September, 14 November 2018, 24 April 2019	+	Cabinet de conseil Nutraveris on behalf of Access Business Group International LLC	https://open.efsa.europa.eu/questions/EFSA-Q-2018-00373	10	3	377
Request for a scientific opinion on 2â€™-Fucosyllactose / difucosyllactose mixture as a novel food (NF 2018/0401)		EFSA-Q-2018-00374	2019-05-15	Published	Novel Food Authorisation	ON-5717	2018-04-30	2018-05-04	2018-06-29	2019-05-15	2019-06-11	2019-07-08	2	17/10/2018 and 10/12/2018	29/10/2018 and on 12/03/2019,	+	Glycom A/S	https://open.efsa.europa.eu/questions/EFSA-Q-2018-00374	9	2	376
Request for a scientific opinion on Xia Powder 435 as a novel food (NF 2018/0522).		EFSA-Q-2018-00685	2019-05-15	Published	Novel Food Authorisation	ON-5716	2018-04-18	2018-08-29	2018-10-22	2019-05-15	2019-06-12	2019-09-04	4	26 July 2018, 17 September 2018, 09 November 2018, 13 March 2019	03 August 2018, 25 September, 14 November 2018, 24 April 2019	+	ACCESS BUSINESS GROUP INTERNATIONAL LLC	https://open.efsa.europa.eu/questions/EFSA-Q-2018-00685	9	2	259
Request for a scientific opinion on Chia seed (Salvia hispanica) as a novel food (NF 2018/0519) - Extensions of use in: sugars, syrups, honey and table-top sweeteners| confectionary at a maximum level of 10 %| dairy products and analogues at a maximum level of 10 %| fats and oils and fat and oil emulsions| edible ices at a maximum level of 10 %| fruits and vegetables at a maximum level of 10 %| b…		EFSA-Q-2018-00684	2019-04-15	Published	Novel Food Authorisation	ON-5657	2017-09-12	2018-08-28	2018-10-09	2019-03-14	2019-04-17	2019-05-01	-	-	-	+	The Chia Co	https://open.efsa.europa.eu/questions/EFSA-Q-2018-00684	7	0	230
Assistance request to NUTRI on a scientific opinion on Betaine as a novel food (NF 2018/0685).		EFSA-Q-2019-00151	2019-03-21	Published	Novel Food Authorisation	ON-5658	2018-11-02	2018-01-29	2018-01-29	2019-03-14	2019-04-05		0	-	-	+		https://open.efsa.europa.eu/questions/EFSA-Q-2019-00151	6	0	416
Request for a scientific opinion on overall dietary exposure and safety assessment for Chia seeds (Salvia hispanica) as a novel food (NF 2018/0214)		EFSA-Q-2018-00224	2019-03-15	Published	Novel Food Authorisation	ON-5657	2017-09-12	2018-03-07	2018-11-16	2019-03-14	2019-04-17	2019-08-13	-	-	-	+	Parry's Pots Limited (PPL)	https://open.efsa.europa.eu/questions/EFSA-Q-2018-00224	7	0	373
Request for a scientific opinion on Chia Seeds in chocolate as a novel food (NF 2018/0183)		EFSA-Q-2018-00344	2019-03-15	Published	Novel Food Authorisation	ON-5657	2017-09-12	2018-05-03	2018-07-16	2019-03-14	2019-04-17	2019-05-01	-	-	-	+	Sanchis Mira S.A.	https://open.efsa.europa.eu/questions/EFSA-Q-2018-00344	7	0	316
Request for a scientific opinion on chia seed adding conditions of use of an already authorised novel food (NF 2018/0283).		EFSA-Q-2018-00681	2019-03-15	Published	Novel Food Authorisation	ON-5657	2017-09-12	2018-08-28	2018-10-09	2019-03-14	2019-04-17	2019-05-01	-	-	-	+	Zentis GmbH & Co. KG	https://open.efsa.europa.eu/questions/EFSA-Q-2018-00681	7	0	199
Request for a scientific opinion on chia seeds (Salvia hispanica) in confectionery as a novel food (NF 2018/0424).		EFSA-Q-2018-00682	2019-03-15	Published	Novel Food Authorisation	ON-5657	2017-09-12	2018-08-28	2018-10-09	2019-03-14	2019-04-17	2019-05-01	-	-	-	+	Majami Sp. z o.o. Sp. k.	https://open.efsa.europa.eu/questions/EFSA-Q-2018-00682	7	0	199
Request for a scientific opinion on chia seeds in chocolate and chocolate products, max 10% as a novel food (NF 2018/0469).		EFSA-Q-2018-00683	2019-03-15	Published	Novel Food Authorisation	ON-5657	2017-09-12	2018-08-28	2018-10-09	2019-03-14	2019-04-17	2019-05-01	-	-	-	+	Naturkost ÃœbelhÃ¶r GmbH & Co. KG	https://open.efsa.europa.eu/questions/EFSA-Q-2018-00683	7	0	199
Request for a scientific opinion on graines de chia (Salvia hispanica) as a novel food (NF 2018/0542).		EFSA-Q-2018-00686	2019-03-15	Published	Novel Food Authorisation	ON-5657	2017-09-12	2018-09-04	2018-11-16	2019-03-14	2019-04-17	2019-08-13	-	-	-	+	Materne SAS	https://open.efsa.europa.eu/questions/EFSA-Q-2018-00686	7	0	192
Request for a scientific opinion on the extension of use of the novel food bovine milk basic whey protein isolate as a novel food (NF 2018/0633).		EFSA-Q-2018-00996	2019-03-15	Published	Novel Food Authorisation	ON-5659	2018-10-10	2018-11-30	2019-01-24	2019-03-14	2019-04-09	2019-07-31	-	-	-	+	Armor ProtÃ©ines S.A.S	https://open.efsa.europa.eu/questions/EFSA-Q-2018-00996	7	0	105
Request for a scientific opinion on Betaine as a novel food (NF 2018/0685).		EFSA-Q-2018-00997	2019-03-15	Published	Novel Food Authorisation	ON-5658	2018-11-02	2018-11-30	2018-12-19	2019-03-14	2019-04-05	2019-05-31	0	-	-	+	DuPont Nutrition Biosciences ApS	https://open.efsa.europa.eu/questions/EFSA-Q-2018-00997	7	0	105
Request for a scientific opinion on Yarrowia lipolytica yeast biomass as a novel food (NF 2018/0208)		EFSA-Q-2018-00223	2019-01-18	Published	Novel Food Authorisation	ON-5594	2017-04-10	2018-03-07	2018-06-22	2019-01-17	2019-02-14	2019-06-18	0	N/A	N/A	+	SKOTAN S.A.	https://open.efsa.europa.eu/questions/EFSA-Q-2018-00223	8	1	317
Assistance for a scientific opinion on Alginate-Konjac-Xanthan Polysaccharide Complex (PGX) as a novel food ingredient		EFSA-Q-2015-00598	2018-09-13	Published	Novel Food Authorisation	ON-4776	2014-09-11	2015-07-31	2015-10-23	2017-04-04	2017-05-08	2017-04-30	1	24 July 2018	23 October 2018	+		https://open.efsa.europa.eu/questions/EFSA-Q-2015-00598	7	0	1140
Request for a scientific opinion on cranberry extract powder as a novel food ingredient		EFSA-Q-2016-00325	2018-07-17	Published	Novel Food Authorisation	ON-4777	20/09/2011	2016-04-28	2016-08-24	2017-04-04	2017-05-12	2017-04-30	2	17 February 2016 and on 1 June 2016	5 April and on 28 July 2016	-	Ocean Spray Cranberries, Inc.	https://open.efsa.europa.eu/questions/EFSA-Q-2016-00325	8	1	810
Request for a scientific opinion on xylo-oligosaccharide as a novel food ingredient		EFSA-Q-2017-00665	2018-06-27	Published	Novel Food Authorisation	ON-5361	2016-05-04	2017-09-14	2017-12-06	2018-06-27	2018-07-23	2018-06-30	4	14 June 2016, 25 October, 7 December 2016, 11 January 2017	20 July 2016, 4 November, 19 December 2016, 13 January 2017	+	Longlive Europe Food Division Ltd	https://open.efsa.europa.eu/questions/EFSA-Q-2017-00665	8	1	286
Request for a scientific opinion on Egg Membrane as a novel food (NF 2018/0124)		EFSA-Q-2018-00103	2018-06-27	Published	Novel Food Authorisation	ON-5363	2016-08-05	2018-01-30	2018-04-20	2018-06-27	2018-07-23	2019-01-15	1	24 January 2018	12 April 2018	+	Biova, LLC	https://open.efsa.europa.eu/questions/EFSA-Q-2018-00103	7	0	148
Request for a scientific opinion on VitalarmorÂ® GF-100, a Basic Whey Protein Isolate as a novel food (NF 2018/0157)		EFSA-Q-2018-00104	2018-06-27	Published	Novel Food Authorisation	ON-5360	2016-08-22	2018-01-30	2018-02-22	2018-06-27	2018-07-27	2018-11-19	0	N/A	N/A	+	Armor ProtÃ©ines S.A.S.	https://open.efsa.europa.eu/questions/EFSA-Q-2018-00104	7	0	148
Request for a scientific opinion on Allanblackia seed oil as a novel food (NF 2018/0297)		EFSA-Q-2018-00226	2018-06-27	Published	Novel Food Authorisation	ON-5362	2014-09-22	2018-03-07	2018-04-25	2018-06-27	2018-08-03	2019-01-20	0	N/A	N/A	+	Unilever NV / Unilever PLC	https://open.efsa.europa.eu/questions/EFSA-Q-2018-00226	7	0	112
Request for a scientific opinion on shrimp peptide concentrate as a novel food ingredient (NF 2018/0320)		EFSA-Q-2017-00679	2018-05-16	Published	Novel Food Authorisation	ON-5267	2016-12-22	2017-09-21	2017-12-19	2018-04-18	2018-05-16	2018-06-30	0	N/A	N/A	+	Medfiles Ltd on behalf of Marealis AS	https://open.efsa.europa.eu/questions/EFSA-Q-2017-00679	8	1	237
Request for a scientific opinion on D-ribose		EFSA-Q-2017-00461	2018-05-02	Published	Novel Food Authorisation	ON-5265	2008-03-17	2017-06-01	2017-07-12	2018-04-30	2018-05-31	2018-04-30	1	24 January 2018,	12 March 2018,	+	Bioenergy Life Science Inc.	https://open.efsa.europa.eu/questions/EFSA-Q-2017-00461	8	1	335
Request for a scientific opinion on dried aerial parts of Hoodia parviflora as a novel food ingredient		EFSA-Q-2016-00091	2018-02-14	Published	Novel Food Authorisation	ON-5002	2015-02-13	2016-01-28	2016-04-06	2017-09-20	2017-10-19	2017-09-30	2	11 September 2017, 15 January 2018	22 November 2017, 6 February 2018	+	Desert Labs, Ltd.	https://open.efsa.europa.eu/questions/EFSA-Q-2016-00091	11	4	748
Request for a scientific opinion on betaine as a novel food ingredient		EFSA-Q-2016-00287	2018-02-14	Published	Novel Food Authorisation	ON-5057	2015-06-12	2016-04-14	2016-06-21	2017-10-25	2017-11-17	2017-10-30	4	22 September 2016, 6 December 2016, 23 February 2017, 1 June 2017	7 November 2016,14 December 2016, 28 April 2017, 21 June 2017	+	DuPont Nutritional Biosciences ApS	https://open.efsa.europa.eu/questions/EFSA-Q-2016-00287	9	2	671
Request for a scientific opinion on 1-Methylnicotinamide chloride as a novel food ingredient		EFSA-Q-2016-00520	2018-02-14	Published	Novel Food Authorisation	ON-5001	2013-09-18	2016-08-11	2016-11-10	2017-09-20	2017-10-26	2017-09-30	2	19 December 2016, 13 July 2017	17 February 2017, 19 September 2017	+	Pharmena S.A.	https://open.efsa.europa.eu/questions/EFSA-Q-2016-00520	9	2	552
Request for a scientific opinion on Pyrroloquinoline Quinone Disodium Salt as a novel food ingredient		EFSA-Q-2016-00659	2018-02-14	Published	Novel Food Authorisation	ON-5058	2012-12-06	2016-10-13	2016-12-22	2017-10-24	2017-11-20	2017-10-31	3	22 March 2017, 8 June 2017, 29 June 2017,	13 April 2017, 13 June 2017, 15 July 2017	+	Mitzubishi	https://open.efsa.europa.eu/questions/EFSA-Q-2016-00659	8	1	489
Request for a scientific opinion on Ecklonia cava phlorotannins as a novel food ingredient		EFSA-Q-2016-00518	2017-09-20	Published	Novel Food Authorisation	ON-5003	2015-05-14	2016-08-04	2016-09-29	2017-09-20	2017-10-16	2017-09-30	1	17 March 2017,	25 May 2017	+	Botamedi Inc.	https://open.efsa.europa.eu/questions/EFSA-Q-2016-00518	9	2	412
Request to the European Food Safety Authority to review additional information in relation to the scientific opinion on the safety of an extract of three herbal roots (EstroG-100TM) as a novel food ingredient		EFSA-Q-2017-00040	2017-09-07	Published	Novel Food Authorisation	ON-4778	-	2017-01-11	2017-01-23	2017-04-04	2017-05-08	2017-04-07	2	2 March 2017, 8 June 2017	28 April 2017, 6 July 2017	+	Naturalendo Tech Co. Ltd	https://open.efsa.europa.eu/questions/EFSA-Q-2017-00040	7	0	239
Request for a scientific opinion on an extract of three herbal roots (EstroG-100) as a novel food ingredient		EFSA-Q-2015-00249	2017-07-11	Published	Novel Food Authorisation	ON-4589	2014-03-13	2015-04-23	2015-07-21	2016-09-21	2016-10-24	2016-09-30	0	N/A	N/A	-	Naturalendo Tech Co., Ltd	https://open.efsa.europa.eu/questions/EFSA-Q-2015-00249	9	2	810
Request for a scientific opinion on N-Acetyl-D-neuraminic acid as a novel food ingredient		EFSA-Q-2016-00488	2017-06-28	Published	Novel Food Authorisation	ON-4918	2015-09-22	2016-07-28	2016-09-28	2017-06-28	2017-07-25	2017-06-30	2	8 October 2015, 17 February 2016	18 December 2015, 15 April 2016	+	Glycom A/S	https://open.efsa.europa.eu/questions/EFSA-Q-2016-00488	8	1	335
Request for a scientific opinion on Alginate-Konjac-Xanthan Polysaccharide Complex (PGX) as a novel food ingredient		EFSA-Q-2015-00469	2017-06-08	Published	Novel Food Authorisation	ON-4776	2014-09-11	2015-08-06	2015-10-23	2017-04-04	2017-05-08	2017-04-30	1	20 December 2016	7 February 2017	+	InovoBiologic Inc	https://open.efsa.europa.eu/questions/EFSA-Q-2015-00469	11	4	672
Request for assessing the safety of 2'-O-fucosyllactose as novel food ingredient in food supplements for children		EFSA-Q-2015-00594	2017-05-18	Published	Novel Food Authorisation	ON-4299	2015-09-28	2015-10-14	2015-10-19	2015-10-28	2015-11-13	2015-12-11	2 ou 4 unclear - inconsistency Opinion-open.efsa	17 February 2016, 1 June 2016, 20-09-2016, 06-12-2016	5 April 2016, 28 July 2016, 14-10-2016, 03-02-2017	-	Glycom A/S	https://open.efsa.europa.eu/questions/EFSA-Q-2015-00594	7	0	582
Request for a scientific opinion on hydroxytyrosol as a novel food ingredient		EFSA-Q-2015-00749	2017-02-07	Published	Novel Food Authorisation	ON-4728	2014-10-03	2015-11-26	2016-02-04	2017-01-31	2017-03-10	2017-02-28	0	N/A	N/A	+	Seprox Biotech	https://open.efsa.europa.eu/questions/EFSA-Q-2015-00749	9	2	439
Request to the European Food Safety Authority to review the opinion on the safety of â€˜Taxifolin' as a novel food ingredient (Ametis JSC)		EFSA-Q-2012-00961	2016-12-15	Published	Novel Food Authorisation	ON-4682	2010-08-23	2012-10-29	2012-12-05	2016-12-13	2017-02-14	2017-04-30	Unclear	2 May 2016, 1 June 2016, 19 October 2016	4 July, 5 and 11 August, 4 October,29 November 2016 and 13 January 2017	+	Ametis JSC	https://open.efsa.europa.eu/questions/EFSA-Q-2012-00961	12	5	1508
Request for a scientific opinion on a proline-specific oligopeptidase derived from Aspergillus niger as a novel food ingredient		EFSA-Q-2015-00763	2016-12-15	Published	Novel Food Authorisation	ON-4681	2012-06-13	2015-12-03	2016-02-05	2016-12-13	2017-02-15	2017-02-28	Unclear		11 and 13 December 2013, 2 March, 12 August and 28September 2015, 19 July and 24 October 2016	+	DSM Food Specialties	https://open.efsa.europa.eu/questions/EFSA-Q-2015-00763	8	1	378
Request for a scientific opinion on synthetic L-ergothioneine as a novel food ingredient		EFSA-Q-2015-00613	2016-10-26	Published	Novel Food Authorisation	ON-4629	2013-07-25	2015-10-22	2016-01-11	2016-10-26	2016-11-18	2016-10-31	2	13 June 2016, 12 July 2016	11 July 2016	+	Tetrahedron	https://open.efsa.europa.eu/questions/EFSA-Q-2015-00613	8	1	370
Safety of Reducol - Plant sterol-containing milk-based beverages		EFSA-Q-2003-075	2016-08-05	Published	Novel Food Authorisation	ON-15	2000-09-01	2003-05-01	2003-05-01	2003-11-25	2004-03-09	2003-12-31	1	14 June 2016	26 July 2016	+	Forbes Medi-Tech	https://open.efsa.europa.eu/questions/EFSA-Q-2003-075	7	0	4845
Maize germ oil high in unsaponifiable matter		EFSA-Q-2004-013Aa	2016-08-05	Published	Novel Food Authorisation	ON-303	2001-10-24	2004-02-02	2004-02-06	2005-12-06	2006-01-12	2005-12-31	Unclear if data were requested by EFSA or spontaneously submitted by applicant		June 2003, July 2003	+	Expanscience	https://open.efsa.europa.eu/questions/EFSA-Q-2004-013Aa	7	0	4568
Rapeseed oil high in unsaponifiable matter as a novel food ingredient		EFSA-Q-2004-013Bb	2016-08-05	Published	Novel Food Authorisation	ON-304	2001-10-24	2004-02-02	2004-02-06	2005-12-06	2006-01-12	2005-12-31	At least 1, Unclear if it is 2 clock stops		01/03/2004, 01/06/2005	+	Expanscience	https://open.efsa.europa.eu/questions/EFSA-Q-2004-013Bb	7	0	4568
Safety of Enova oil (diacylglycerol oil)		EFSA-Q-2004-089	2016-08-05	Published	Novel Food Authorisation	ON-159	2002-04-01	2004-06-23	2004-07-12	2004-12-02	2004-12-21	2004-12-31	At least 1, Unclear if it is 2 clock stops		01/03/2004, 01/06/2005	+	The Archer Daniel Midland Company (ADM)	https://open.efsa.europa.eu/questions/EFSA-Q-2004-089	7	0	4426
Safety of Betaine		EFSA-Q-2004-090	2016-08-05	Published	Novel Food Authorisation	ON-191	2003-01-01	2004-06-23	2004-07-12	2005-02-22	2005-03-16	2004-02-28	Not indicated			+	Finnfeeds Finland Ltd.	https://open.efsa.europa.eu/questions/EFSA-Q-2004-090	7	0	4426
Safety of Lycopene from Blakeslea trispora as a novel food ingredient		EFSA-Q-2004-169	2016-08-05	Published	Novel Food Authorisation	ON-212	2003-12-01	2004-11-26	2004-12-17	2005-04-21	2005-06-06	2005-04-30	Not indicated			-	Vitatene	https://open.efsa.europa.eu/questions/EFSA-Q-2004-169	7	0	4270
Safety of chia (Salvia hispanica L.) seed and ground whole chia seed as a novel food ingredient intended for use in bread		EFSA-Q-2005-059	2016-08-05	Published	Novel Food Authorisation	ON-278	2003-06-01	2005-04-08	2005-04-28	2005-10-05	2005-11-09	2005-10-31	Not indicated			+	R Craig and Sons Ltd	https://open.efsa.europa.eu/questions/EFSA-Q-2005-059	7	0	4137
Safety of rice drinks with added phytosterols		EFSA-Q-2005-242	2016-08-05	Published	Novel Food Authorisation	ON-201	2004-11-12	2005-11-07	2005-11-23	2006-02-15	2006-03-16	2006-02-28	Not indicated			-	Teriaka Ltd.	https://open.efsa.europa.eu/questions/EFSA-Q-2005-242	7	0	3924
Safety of adding DHA from micro algae to certain foods		EFSA-Q-2005-286	2016-08-05	Published	Novel Food Authorisation	ON-205	2004-11-04	2005-12-09	2005-12-20	2006-07-06	2006-06-06	2006-07-31	Not indicated			+	Nutrinova and Martek Biosciences Corporation	https://open.efsa.europa.eu/questions/EFSA-Q-2005-286	7	0	3892
Safety of drinks consisting of fruit juices or nectars with added phytosterols		EFSA-Q-2006-057	2016-08-05	Published	Novel Food Authorisation	ON-391	2004-10-01	2006-06-08	2006-06-19	2007-02-15	2007-03-07	2007-02-28	Not indicated			-	Coca-Cola Services S.A.	https://open.efsa.europa.eu/questions/EFSA-Q-2006-057	7	0	3711
Safety of leaves of Morinda citrifolia (Noni)		EFSA-Q-2006-185	2016-08-05	Published	Novel Food Authorisation	ON-769	2004-11-10	2006-11-21	2006-12-12	2008-07-10	2008-08-11	2008-07-31	Not indicated			+	Baker & Mackenzie on behalf of Morinda Inc.	https://open.efsa.europa.eu/questions/EFSA-Q-2006-185	8	1	3545
Safety of lycopene oleoresin from tomatoes		EFSA-Q-2006-186	2016-08-05	Published	Novel Food Authorisation	ON-675	2004-09-07	2006-11-21	2006-12-12	2008-04-24	2008-04-30	2008-06-30	1?	28/02/2007	28/02/2007	+	Barry Ottaway & Associates Ltd.	https://open.efsa.europa.eu/questions/EFSA-Q-2006-186	8	1	3545
Safety of 'alpha-Cyclodextrin'		EFSA-Q-2006-319	2016-08-05	Published	Novel Food Authorisation	ON-537	2004-10-19	2006-12-13	2007-01-09	2007-07-06	2007-08-23	2007-07-31	1?	11/05/2007	11/05/2007	+	Dr. BÃ¤r, Bioresco (on behalf of Wacker Chemie)	https://open.efsa.europa.eu/questions/EFSA-Q-2006-319	7	0	3523
Allanblackia seed oil for use in yellow fat and cream based spreads		EFSA-Q-2007-059	2016-08-05	Published	Novel Food Authorisation	ON-580	2004-08-30	2007-02-20	2007-03-26	2007-10-25	2007-12-21	2007-10-31	Not indicated			+	Unilever Deutschland GmbH	https://open.efsa.europa.eu/questions/EFSA-Q-2007-059	7	0	3454
Zeaxanthin as an ingredient in food supplements		EFSA-Q-2007-078b	2016-08-05	Published	Novel Food Authorisation	ON-728	2004-06-01	2007-03-28	2007-04-27	2008-04-24	2008-06-25	2008-04-30	Not indicated			+	Bioresco on behalf of DSM Nutritional Products	https://open.efsa.europa.eu/questions/EFSA-Q-2007-078b	8	1	3418
Vitamin K2 added for nutritional purposes to foodstuffs + Novel Food		EFSA-Q-2007-079	2016-08-05	Published	Novel Food Authorisation	ON-822	2006-11-01	2007-03-19	2007-05-25	2008-10-02	2008-11-14	2008-10-31	-	-	-	+	Cantox Health Services Int'l	https://open.efsa.europa.eu/questions/EFSA-Q-2007-079	7	0	3427
Safety of synthetic lycopene		EFSA-Q-2007-119	2016-08-05	Published	Novel Food Authorisation	ON-676	2025-10-12	2007-06-19	2007-07-30	2008-04-10	2008-04-30	2008-04-30	-	-	-	-	BASF AG	https://open.efsa.europa.eu/questions/EFSA-Q-2007-119	7	0	3335
Safety of fungal oil		EFSA-Q-2007-123	2016-08-05	Published	Novel Food Authorisation	ON-770	1999-06-18	2007-07-02	2007-07-30	2008-07-10	2008-08-11	2008-07-30	-	-	-	+	Suntory Ltd.	https://open.efsa.europa.eu/questions/EFSA-Q-2007-123	7	0	3322
Morinda citrifolia (Noni) fruit puree and concentrate as a food ingredient		EFSA-Q-2007-181	2016-08-05	Published	Novel Food Authorisation	ON-998	2006-12-01	2007-11-07	2007-12-19	2009-03-13	2009-04-03	2009-03-31	-	-	-	+	Tahitian Noni International Inc.	https://open.efsa.europa.eu/questions/EFSA-Q-2007-181	7	0	3194
Safety of Chia seed (Salvia hispanica) and ground whole Chia as a food ingredient.		EFSA-Q-2008-008	2016-08-05	Published	Novel Food Authorisation	ON-996	2003-06-01	2008-01-25	2008-02-28	2009-03-13	2009-04-03	2009-03-31	-	-	-	+	Columbus Paradigm Inst. S.A.	https://open.efsa.europa.eu/questions/EFSA-Q-2008-008	7	0	3115
Safety of Lipid extract from Euphasia superba as food ingredient (Krill Oil)		EFSA-Q-2008-027	2016-08-05	Published	Novel Food Authorisation	ON-938	2006-11-07	2008-02-06	2008-02-28	2009-01-22	2009-02-13	2009-01-31	-	-	-	+	Neptune Technologies & Bioresources Inc.	https://open.efsa.europa.eu/questions/EFSA-Q-2008-027	7	0	3103
Alfalfa protein concentrate		EFSA-Q-2008-031	2016-08-05	Published	Novel Food Authorisation	ON-997	1999-02-01	2008-02-18	2008-02-28	2009-03-13	2009-04-03	2009-03-31	-	-	-	+	Viridis S.A.	https://open.efsa.europa.eu/questions/EFSA-Q-2008-031	7	0	3091
Ice Structuring Protein (ISP) as a novel food ingredient		EFSA-Q-2008-073a	2016-08-05	Published	Novel Food Authorisation	ON-768	2006-06-15	2008-03-03	2008-03-03	2008-07-09	2008-08-08	2008-07-31	-	-	-	+	Unilever	https://open.efsa.europa.eu/questions/EFSA-Q-2008-073a	7	0	3077
Opinion on the safety of "Glucosamine Hydrochloride from Aspergillus niger" as food ingredient		EFSA-Q-2008-306	2016-08-05	Published	Novel Food Authorisation	ON-1099	2006-08-14	2008-04-17	2008-04-30	2009-05-15	2009-06-04	2009-05-31	-	-	-	+	Cargill Inc.	https://open.efsa.europa.eu/questions/EFSA-Q-2008-306	7	0	3032
"Lycopene cold water dispersible (CWD) products from Blakeslea trispora" as food ingredient		EFSA-Q-2008-697	2016-08-05	Published	Novel Food Authorisation	ON-893	2007-08-30	2008-08-12	2008-10-15	2008-12-04	2008-12-19	2009-02-28	-	-	-	+	Vitatene S.A.U.	https://open.efsa.europa.eu/questions/EFSA-Q-2008-697	7	0	2915
Safety of 'CLA (Conjugated Linoleic Acid)-rich Oil' as food ingredient (Lipid Nutrition)		EFSA-Q-2008-745	2016-08-05	Published	Novel Food Authorisation	ON-1601	2007-11-22	2008-10-15	2008-11-04	2010-04-30	2010-05-21	2010-04-30	-	-	-	-	Lipid Nutrition	https://open.efsa.europa.eu/questions/EFSA-Q-2008-745	9	2	2851
Glavonoid as food ingredient		EFSA-Q-2009-00749	2016-08-05	Published	Novel Food Authorisation	ON-2287	2007-11-01	2009-07-27	2009-10-05	2011-06-30	2011-07-21	2011-09-30	-	-	-	+	Kaneka Pharma Europe	https://open.efsa.europa.eu/questions/EFSA-Q-2009-00749	10	3	2566
Vitamin K2 added for nutritional purposes to food supplements		EFSA-Q-2005-179	2016-08-02	Published	Novel Food Authorisation	ON-822	2006-11-01	2005-08-10	2007-07-05	2008-10-02	2008-11-14	2008-10-31	-	-	-	+	Cantox Health Services International	https://open.efsa.europa.eu/questions/EFSA-Q-2005-179	8	1	4010
Cetyl Myristoleate as food ingredient		EFSA-Q-2009-00529	2016-08-02	Published	Novel Food Authorisation	ON-1686	2007-06-18	2009-04-20	2009-05-27	2010-07-09	2010-07-30	2010-07-31	-	-	-	-	Myrisana	https://open.efsa.europa.eu/questions/EFSA-Q-2009-00529	9	2	2661
Conjugated Linoelic Acid' (CLA, Cognis) as food ingredient		EFSA-Q-2009-00750	2016-08-02	Published	Novel Food Authorisation	ON-1600	2007-04-27	2009-08-06	2009-10-05	2010-04-30	2010-05-21	2010-04-30	-	-	-	-	Cognis	https://open.efsa.europa.eu/questions/EFSA-Q-2009-00750	9	2	2553
Chitin-glucan as food ingredient		EFSA-Q-2009-00762	2016-08-02	Published	Novel Food Authorisation	ON-1687	2008-01-15	2009-08-28	2009-10-05	2010-07-09	2010-07-30	2010-07-31	-	-	-	+	KitoZyme	https://open.efsa.europa.eu/questions/EFSA-Q-2009-00762	8	1	2531
Safety of Touchi Fermented Black Bean (soy) Extract		EFSA-Q-2009-00765	2016-08-02	Published	Novel Food Authorisation	ON-2136	2008-07-08	2009-08-19	2009-10-05	2011-04-08	2011-05-10	2011-09-30	-	-	-	+	CBC Co. Ltd	https://open.efsa.europa.eu/questions/EFSA-Q-2009-00765	8	1	2540
Sardine Peptide Products (Cantox)		EFSA-Q-2009-00766	2016-08-02	Published	Novel Food Authorisation	ON-1684	2008-04-28	2009-08-19	2009-10-05	2010-07-09	2010-07-30	2010-07-31	-	-	-	+	Cantox	https://open.efsa.europa.eu/questions/EFSA-Q-2009-00766	7	0	2540
Safety of an extract of Lentinus edodes		EFSA-Q-2009-00833	2016-08-02	Published	Novel Food Authorisation	ON-1685	2007-12-19	2009-10-02	2009-10-30	2010-07-09	2010-07-30	2010-07-31	-	-	-	+	Glyca Nova AS	https://open.efsa.europa.eu/questions/EFSA-Q-2009-00833	8	1	2496
Phosphated di-starch phosphate		EFSA-Q-2010-00127	2016-08-02	Published	Novel Food Authorisation	ON-1772	2005-08-23	2010-02-18	2010-03-01	2010-09-10	2010-09-30	2010-09-30	-	-	-	+	National Starch Food Innovation	https://open.efsa.europa.eu/questions/EFSA-Q-2010-00127	7	0	2357
Safety of Yeast beta-glucans as food ingredient		EFSA-Q-2010-00952	2016-08-02	Published	Novel Food Authorisation	ON-2137	2009-09-23	2010-07-02	2010-07-22	2011-04-08	2011-05-10	2011-09-30	-	-	-	+	Biothera Inc.	https://open.efsa.europa.eu/questions/EFSA-Q-2010-00952	7	0	2223
Safety of a "novel chewing gum base (Rev-7)" as food ingredient		EFSA-Q-2010-00953	2016-08-02	Published	Novel Food Authorisation	ON-2127	2007-10-10	2010-07-02	2010-07-22	2011-03-25	2011-04-11	2011-09-30	-	-	-	+	Revolymer Ltd	https://open.efsa.europa.eu/questions/EFSA-Q-2010-00953	8	1	2223
Safety of Lactoferrin		EFSA-Q-2010-01269	2016-08-02	Published	Novel Food Authorisation	ON-2701	2009-03-02	2010-11-23	2010-12-22	2012-04-27	2012-05-24	2012-09-30	-	-	-	+	Friesland Campina DOMO B.V.	https://open.efsa.europa.eu/questions/EFSA-Q-2010-01269	8	1	2079
Request to the European Food Safety Authority for an opinion on the safety of Arracacia Xanthorrhiza (Euroandina Importaciones S.L.)		EFSA-Q-2011-00918	2016-08-02	Published	Novel Food Authorisation	ON-3954	2009-02-05	2011-09-12	2011-09-23	2014-12-09	2015-01-09	2014-12-31	-	-	-	-	Euroandina Importaciones S.L.	https://open.efsa.europa.eu/questions/EFSA-Q-2011-00918	8	1	1786
Request to the European Food Safety Authority for an opinion on the safety of "Lactoferrin"		EFSA-Q-2011-00974	2016-08-02	Published	Novel Food Authorisation	ON-2811	2011-03-02	2011-09-12	2011-09-23	2012-06-28	2012-07-17	2012-09-30	-	-	-	+	Moringa Milk Industry Co Ltd	https://open.efsa.europa.eu/questions/EFSA-Q-2011-00974	8	1	1786
Request to the European Food Safety Authority for an opinion on the safety of "Astaxanthin"		EFSA-Q-2011-00990	2016-08-02	Published	Novel Food Authorisation	ON-3757	2008-06-05	2011-09-12	2011-09-23	2014-06-25	2014-07-15	2014-06-30	-	-	-	-	Bioreal AB	https://open.efsa.europa.eu/questions/EFSA-Q-2011-00990	8	1	1786
Request to the European Food Safety Authority for an opinion on the safety of "Dihydrocapsiate" (Ajinomoto Co.Inc)		EFSA-Q-2011-01155	2016-08-02	Published	Novel Food Authorisation	ON-2812	2010-08-31	2011-11-14	2011-12-07	2012-06-28	2012-07-17	2012-06-30	-	-	-	+	Ajinomoto Co.Inc	https://open.efsa.europa.eu/questions/EFSA-Q-2011-01155	8	1	1723
Request to the European Food safety Authority for reviewing the opinion on the safety of 'Synthetic Zeaxanthin' as a novel food ingredient in food supplements (DSM Nutritional Product)		EFSA-Q-2012-00418	2016-08-02	Published	Novel Food Authorisation	ON-2891	-	2012-03-22	2012-04-03	2012-09-13	2012-10-04	2012-09-30	-	-	-	+	DSM Nutritional Product	https://open.efsa.europa.eu/questions/EFSA-Q-2012-00418	7	0	1594
Request to the European Food Safety Authority for reviewing the opinion on the safety of "Rooster comb extract" as a novel food ingredient (Bioiberica).		EFSA-Q-2012-00613	2016-08-02	Published	Novel Food Authorisation	ON-3260	2011-02-08	2012-05-24	2012-06-09	2013-05-31	2013-06-21	2013-05-31	-	-	-	+	Bioiberica	https://open.efsa.europa.eu/questions/EFSA-Q-2012-00613	8	1	1531
Request to the European Food Safety Authority to review the opinion on the safety of 'Cetyl Myristoleate Complex' as a novel food ingredient in food supplements (MYRISANA).		EFSA-Q-2012-00649	2016-08-02	Published	Novel Food Authorisation	ON-3261	-	2012-06-22	2012-07-06	2013-05-31	2013-06-21	2013-05-31	-	-	-	-	MYRISANA	https://open.efsa.europa.eu/questions/EFSA-Q-2012-00649	8	1	1502
Request to the European Food Safety Authority to review the opinion on the safety of 'Methyl Vinyl Ether-Maleic Anhydride Copolymer' (chewing gum base ingredient) as a novel food ingredient (Reading Scientific Services Ltd).		EFSA-Q-2012-00653	2016-08-02	Published	Novel Food Authorisation	ON-3423	2008-06-30	2012-06-22	2012-07-11	2013-10-10	2013-10-25	2013-10-31	-	-	-	+	Reading Scientific Services Ltd	https://open.efsa.europa.eu/questions/EFSA-Q-2012-00653	8	1	1502
Request to the European Food Safety Authority to review the opinion on the safety of â€œCiticolineâ€ as a novel food ingredient (Kyowa Hakko Europe GmbH)		EFSA-Q-2013-00080	2016-08-02	Published	Novel Food Authorisation	ON-3421	2012-03-29	2013-01-15	2013-02-04	2013-10-10	2013-10-24	2013-10-31	-	-	-	+	Kyowa Hakko Europe GmbH	https://open.efsa.europa.eu/questions/EFSA-Q-2013-00080	8	1	1295
Request to the European Food Safety Authority to review the opinion on the safety of "Rapeseed protein" as a novel food ingredient (Bioresco on behalf of Helm AG)		EFSA-Q-2013-00231	2016-08-02	Published	Novel Food Authorisation	ON-3420	2012-06-25	2013-02-14	2013-03-01	2013-10-10	2013-10-25	2013-10-31	-	-	-	+	Bioresco on behalf of Helm AG	https://open.efsa.europa.eu/questions/EFSA-Q-2013-00231	8	1	1265
Request to the European Food Safety Authority to review the opinion on the safety of "Coriander seed oil" as a novel food ingredient (Nestec Ltd.)		EFSA-Q-2013-00232	2016-08-02	Published	Novel Food Authorisation	ON-3422	2011-07-21	2013-02-19	2013-03-04	2013-10-10	2013-10-24	2013-10-31	-	-	-	+	Nestec Ltd.	https://open.efsa.europa.eu/questions/EFSA-Q-2013-00232	8	1	1260
Request to the European Food Safety Authority to review the opinion on the safety of "UV treated bakerâ€™s yeast" as a novel food ingredient		EFSA-Q-2013-00335	2016-08-02	Published	Novel Food Authorisation	ON-3520	2012-05-04	2013-04-05	2013-04-29	2013-12-12	2014-01-13	2013-12-31	-	-	-	+	Lallemand SAS	https://open.efsa.europa.eu/questions/EFSA-Q-2013-00335	7	0	1215
Request to review the opinion on the safety of Cetyl Myristoleate Complex as a novel food ingredient in food supplements		EFSA-Q-2014-00166	2016-08-02	Published	Novel Food Authorisation	ON-3758	2010-07-09	2014-03-06	2014-03-31	2014-06-25	2014-07-15	2014-06-30	-	-	-	-	Myrisana	https://open.efsa.europa.eu/questions/EFSA-Q-2014-00166	7	0	880
Request for a scientific opinion of extension of use for DHA and EPA-rich algal oil from Schizochytrium		EFSA-Q-2014-00218	2016-08-02	Published	Novel Food Authorisation	ON-3843	2012-11-19	2014-03-28	2014-04-30	2014-09-18	2014-10-09	2014-09-30	-	-	-	+	DSM Nutritional Products	https://open.efsa.europa.eu/questions/EFSA-Q-2014-00218	8	1	858
Request for a scientific opinion on resveratrol as a novel food ingredient		EFSA-Q-2014-00232	2016-08-02	Published	Novel Food Authorisation	ON-4368	2012-12-11	2014-04-04	2014-05-12	2015-12-11	2016-01-12	2015-12-31	-	-	-	+	DSM Nutritional Products Ltd.	https://open.efsa.europa.eu/questions/EFSA-Q-2014-00232	9	2	851
Request for a scientific opinion on pasteurised milk products fermented with Bacteroides xylanisolvens as a novel food		EFSA-Q-2014-00295	2016-08-02	Published	Novel Food Authorisation	ON-3956	2012-12-18	2014-04-14	2014-04-30	2014-12-10	2015-01-09	2014-12-12	-	-	-	+	Avitop GmbH	https://open.efsa.europa.eu/questions/EFSA-Q-2014-00295	9	2	841
Request for a scientific opinion on refined oil from the seeds of Buglossoides arvensis as a novel food ingredient		EFSA-Q-2014-00444	2016-08-02	Published	Novel Food Authorisation	ON-4029	2013-06-25	2014-06-16	2014-06-25	2015-02-05	2015-02-25	2015-02-06	-	-	-	+	Technology Crops International	https://open.efsa.europa.eu/questions/EFSA-Q-2014-00444	8	1	778
Request for a scientific opinion on bread treated with UV light as a novel food ingredient		EFSA-Q-2014-00836	2016-08-02	Published	Novel Food Authorisation	ON-4148	2014-02-12	2014-11-24	2014-12-08	2015-06-11	2015-07-01	2015-07-31	-	-	-	+	Viasolde AB	https://open.efsa.europa.eu/questions/EFSA-Q-2014-00836	8	1	617
Request for a scientific opinion on Lacto-N-neotetraose (LNnT) as a novel food ingredient.		EFSA-Q-2014-00862	2016-08-02	Published	Novel Food Authorisation	ON-4183	2014-01-15	2014-12-01	2014-12-12	2015-06-29	2015-07-20	2015-06-30	-	-	-	+	Glycom A/S	https://open.efsa.europa.eu/questions/EFSA-Q-2014-00862	8	1	610
Request for a scientific opinion on 2'-0-Fucosyllactose as a novel food ingredient		EFSA-Q-2015-00052	2016-08-02	Published	Novel Food Authorisation	ON-4184	2014-06-23	2015-01-14	2015-02-20	2015-06-29	2015-07-20	2015-07-31	-	-	-	+	Glycom A/S	https://open.efsa.europa.eu/questions/EFSA-Q-2015-00052	8	1	566
Request for a scientific opinion on pasteurised milk treated with UV-light as a novel food ingredient		EFSA-Q-2015-00132	2016-08-02	Published	Novel Food Authorisation	ON-4370	2012-09-26	2015-02-23	2015-03-05	2015-12-10	2016-01-11	2015-12-31	-	-	-	+	Dairy Crest Ltd	https://open.efsa.europa.eu/questions/EFSA-Q-2015-00132	9	2	526
Request for a scientific opinion on fermented soybean extract (Nattokinase-NSKSDÂ®) as a novel food ingredient		EFSA-Q-2015-00294	2016-08-02	Published	Novel Food Authorisation	ON-4541	2014-05-08	2015-05-07	2015-07-13	2016-06-28	2016-07-28	2016-06-30	-	-	-	+	Japan Bio Science Laboratory	https://open.efsa.europa.eu/questions/EFSA-Q-2015-00294	8	1	453
Request for assessing the safety of lacto-N-neotetraose as novel food ingredients in food supplements for children		EFSA-Q-2015-00595	2016-08-02	Published	Novel Food Authorisation	ON-4299	-	2015-10-14	2015-10-19	2015-10-28	2015-11-13	2015-12-11	-	-	-	+	Glycom A/S	https://open.efsa.europa.eu/questions/EFSA-Q-2015-00595	7	0	293
Ice Structuring Protein (ISP) as a novel food ingredient		EFSA-Q-2008-073b	2009-01-14	Published	Novel Food Authorisation	ON-768	2006-06-15	2008-03-03	2008-03-03	2008-07-09	2008-08-08	2008-07-31	-	-	-	+	Unilever	https://open.efsa.europa.eu/questions/EFSA-Q-2008-073b	7	0	317

## Sheet: Published after 2018
Subject	Type	New/modif	Question Number	Last modified on	Phase	Authorisation Type	Output Number	Year	Submission date	Dossier received date	Dossier validated date	Output adopted/approved date	Output published date	Publication year	Risk assessment deadline	time submission reception	Time reception validation	Time submission validation	Time evaluation	Time publication	Time reception-decision	Time soumission decision	Time soumission publication	time soumission publication (month)	time soumission publication (years)	Number ADR	Date ADR1	Date ADR2	Date ADR3	Date ADR4	Date ADR5	Date ADR6	Date ADR7	Date ADR8	Answer 1 date	Answer 2 date	Answer 3 date	Answer 4 date	Answer 5 date	Answer 6 date	Answer 7 date	Answer 8 date	Answer 9 date	Positive/negative outcome	Applicants	URL	Step	ADR	Days
Request for a scientific opinion on Glucosyl hesperidin as a novel food (NF 2021/2455)			EFSA-Q-2021-00329	2024-08-08	Published	Novel Food Application	ON-8911	2021	2021-03-26	2021-06-08	2021-09-23	2024-06-26	2024-08-08	2024	2024-07-22	74	107	181	1007	43	1114	1188	1231	40.4435	3.37029	7	2022-01-26	2022-11-16	2023-02-20	2023-03-28	2023-11-29	2024-05-06	2024-05-31		2022-10-25	2023-01-31	2023-03-08	2023-08-22	2024-04-15	2024-05-15	2024-06-03			+	Nagase Viita Co., Ltd.	https://open.efsa.europa.eu/questions/EFSA-Q-2021-00329	9	2	1157
Request for a scientific opinion on Acheta domesticus powder as a novel food (NF 2020/1860)			EFSA-Q-2021-00262	2024-07-29	Published	Novel Food Application	ON-8919	2020	2020-06-11	2021-05-11	2022-01-26	2024-06-26	2024-07-29	2024	2024-07-14	334	260	594	882	33	1142	1476	1509	49.577	4.13142	3	2022-05-18	2023-07-21	2024-01-26						2023-05-05	2024-01-09	2024-04-21							+		https://open.efsa.europa.eu/questions/EFSA-Q-2021-00262	10	2	1175
Application for a modification of the authorised 2â€²-Fucosyllactose as a novel food.			EFSA-Q-2021-00643	2024-06-24	Published	Novel Food Application	ON-8334	2021	2021-06-30	2021-11-03	2022-09-28	2023-09-26	2023-11-08	2023	2023-10-03	126	329	455	363	43	692	818	861	28.2875	2.35729	2	2022-12-20	2023-02-28							2023-02-07	2023-03-29								+	Chr. Hansen A/S	https://open.efsa.europa.eu/questions/EFSA-Q-2021-00643	11	1	964
Request for a scientific opinion on Vitamin D2 mushroom powder as a novel food (NF 2020/2226)			EFSA-Q-2020-00849	2024-06-12	Published	Novel Food Application	ON-8817	2020	2020-11-14	2020-12-22	2021-05-28	2024-04-30	2024-06-12	2024	2024-08-14	38	157	195	1068	43	1225	1263	1306	42.9076	3.57563	3	2021-07-16	2022-05-16	2023-07-21						2022-04-11	2023-05-10	2024-04-16							+	Luxidum GmbH	https://open.efsa.europa.eu/questions/EFSA-Q-2020-00849	11	3	1268
Request for a scientific opinion on Magnesium L-threonate as a novel food (NF 2021/2453)			EFSA-Q-2021-00203	2024-03-13	Published	Novel Food Application	ON-8656	2021	2021-03-24	2021-04-15	2021-07-22	2024-01-30	2024-03-13	2024	2023-12-05	22	98	120	922	43	1020	1042	1085	35.6468	2.97057	3	2022-01-27	2022-10-10	2023-02-28						2022-07-25	2023-02-09	2023-11-27							+	AIDP, Inc	https://open.efsa.europa.eu/questions/EFSA-Q-2021-00203	9	2	1063
Request for a scientific opinion on Ashitaba sap powder as a novel food (NF 2019/1247)			EFSA-Q-2019-00536	2024-03-11	Published	Novel Food Application	ON-8645	2019	2019-08-08	2019-08-22	2019-12-19	2024-02-01	2024-03-11	2024	2024-04-01	14	119	133	1505	39	1624	1638	1677	55.0965	4.59138	5	2020-04-08	2022-02-15	2023-04-27	2023-05-25	2023-09-12				2022-01-17	2022-04-12	2023-05-23	2023-08-23	2023-10-15					+	Japan Bio Science Laboratory Ltd	https://open.efsa.europa.eu/questions/EFSA-Q-2019-00536	20	1	1663
Request for a scientific opinion on Isomalto-oligosaccharide as a novel food (NF 2021/2469)			EFSA-Q-2021-00185	2024-02-05	Published	Novel Food Application	ON-8543	2021	2021-03-26	2021-03-29	2021-10-15	2023-12-14	2024-02-05	2024	2024-01-11	3	200	203	790	53	990	993	1046	34.3655	2.86379	1	2022-02-18								2022-06-24									+	BioNeutra North America Inc.	https://open.efsa.europa.eu/questions/EFSA-Q-2021-00185	11	2	1043
Request for a scientific opinion on Yarrowia lipolytica yeast biomass as a novel food (NF 2020/1908)			EFSA-Q-2020-00491	2024-01-31	Published	Novel Food Application	ON-8416	2020	2020-07-05	2020-07-06	2020-11-09	2023-10-26	2023-11-29	2023	2023-12-09	1	126	127	1081	34	1207	1208	1242	40.8049	3.40041	2	2021-03-16	2021-09-21							2021-07-16	2023-09-24								+	Skotan S.A.	https://open.efsa.europa.eu/questions/EFSA-Q-2020-00491	13	2	1304
Request for a scientific opinion on Monosodium salt of L-5-methyltetrahydrofolic acid as a novel food (NF 2020/2160)			EFSA-Q-2021-00079	2024-01-31	Published	Novel Food Application	ON-8417	2020	2020-11-12	2021-02-03	2021-06-28	2023-10-26	2023-11-29	2023	2023-11-26	83	145	228	850	34	995	1078	1112	36.5339	3.04449	7	2021-09-14	2022-01-28	2022-03-09	2022-11-04	2023-02-07	2023-05-26	2023-07-11		2022-01-10	2022-02-17	2022-09-02	2023-02-07	2023-05-03	2023-06-15	2023-08-09			+	Merck & Cie	https://open.efsa.europa.eu/questions/EFSA-Q-2021-00079	11	3	1092
Request for a scientific opinion on Helix Complex Snail Mucus (HSM) as a novel food (NF 2019/1077)			EFSA-Q-2019-00388	2024-01-24	Published	Novel Food Application	ON-8492	2019	2019-05-02	2019-06-19		2023-11-29	2024-01-24	2024		48		-43587		56	1624	1672	1728	56.7721	4.73101	8	2020-03-16	2020-05-04	2020-05-20	2020-06-12	2020-07-20	2021-08-09	2022-09-23	2023-07-07	2020-05-01	2020-05-04	2020-05-21	2020-07-02	2021-07-20	2022-09-05	2023-06-19	2023-08-03	2023-08-28	-	HELIXPHARMA S.R.L.	https://open.efsa.europa.eu/questions/EFSA-Q-2019-00388	22	2	1680
Request for a scientific opinion on Isomaltulose syrup (dried) (NF 2018/0330).			EFSA-Q-2018-00609	2024-01-22	Published	Novel Food Application	ON-8491	2018	2018-04-30	2018-07-26	2019-03-21	2023-11-29	2024-01-22	2024	2023-12-24	87	238	325	1714	54	1952	2039	2093	68.7639	5.73032	3	2019-07-05	2020-10-21	2023-06-19						2020-03-23	2021-02-22	2023-09-30							+	Evonik Creavis Gmbh	https://open.efsa.europa.eu/questions/EFSA-Q-2018-00609	28	3	2006
Application for modification of use of Xia Powder 435 as a novel food			EFSA-Q-2021-00551	2023-12-14	Published	Novel Food Application	ON-7904	2021	2021-07-26	2021-10-04	2022-03-23	2023-02-27	2023-04-20	2023	2023-06-20	70	170	240	341	52	511	581	633	20.7967	1.73306	4	2022-07-28	2022-10-18	2022-12-12	2023-01-20					2022-09-27	2022-11-21	2022-12-21	2023-01-24						+		https://open.efsa.europa.eu/questions/EFSA-Q-2021-00551	11	1	801
Request for a scientific opinion on Eurycoma longofolia (tongkat ali) root extract as a novel food (NF 2018/0169)			EFSA-Q-2018-00106	2023-12-07	Published	Novel Food Application	ON-6937	2016	2016-08-09	2018-02-09	2018-05-02	2021-10-27	2021-12-22	2021	2021-11-06	549	82	631	1274	56	1356	1905	1961	64.4271	5.36893	3	2018-05-25	2018-12-14	2019-09-27						2018-06-28	2019-08-20	2021-09-27							-	Biotropics Malaysia Berhad	https://open.efsa.europa.eu/questions/EFSA-Q-2018-00106	28	3	2127
Request for a scientific opinion on frozen and freeze-dried formulations of the lesser mealworm (Alphitobius diaperinus larva) as a novel food (NF 2018/0125)			EFSA-Q-2018-00282	2023-12-07	Published	Novel Food Application	ON-7325	2018	2018-01-07	2018-04-10	2018-07-17	2022-04-26	2022-07-04	2022	2022-04-27	93	98	191	1379	69	1477	1570	1639	53.848	4.48734	7	2018-11-20	2019-02-12	2019-05-29	2019-08-21	2019-09-04	2020-01-09	2020-06-11		2019-02-07	2019-02-22	2019-08-21	2019-08-21	2020-01-08	2020-06-10	2022-03-31			+	Protifarm Holding NV	https://open.efsa.europa.eu/questions/EFSA-Q-2018-00282	35	6	2067
Request for a scientific opinion on ÃŸ-Hydroxybutyrate salts (Sodium/Magnesium/Calcium) as a novel food (NF 2018/0291)			EFSA-Q-2018-00343	2023-12-07	Published	Novel Food Application	ON-7449	2018	2018-02-28	2018-04-30	2019-04-11	2022-07-01	2022-10-13	2022	2022-08-15	61	346	407	1177	104	1523	1584	1688	55.4579	4.62149	2	2019-07-01	2020-01-16							2019-11-25	2020-12-03								-	Pruvit Ventures, Inc.	https://open.efsa.europa.eu/questions/EFSA-Q-2018-00343	24	2	2047
Request for a scientific opinion on Calcidiol as a novel food (NF 2018/0402)			EFSA-Q-2018-00514	2023-12-07	Published	Novel Food Application	ON-6660	2018	2018-05-16	2018-06-21	2018-12-14	2021-05-25	2021-07-01	2021	2021-07-12	36	176	212	893	37	1069	1105	1142	37.5195	3.12663	7	2019-05-17	2019-11-22	2020-05-18	2020-12-18	2021-02-17	2021-03-31	2021-05-07		2019-09-30	2020-04-24	2020-11-27	2021-01-28	2021-03-11	2021-04-20	2021-05-10			-	DSM Nutritional Products Ltd.	https://open.efsa.europa.eu/questions/EFSA-Q-2018-00514	32	2	1995
Request for a scientific opinion on edible Jatropha curcas L. kernels (Chuta) as a novel food (NF 2018/0177)			EFSA-Q-2018-00542	2023-12-07	Published	Novel Food Application	ON-6998	2016	2016-08-29	2018-07-03	2018-10-19	2021-11-24	2022-01-21	2022	2021-12-02	673	108	781	1132	58	1240	1913	1971	64.7556	5.3963	7	2019-01-18	2019-07-26	2020-06-08	2020-08-06	2020-11-06	2021-02-12	2021-09-20		2019-06-18	2020-05-15	2020-07-16	2020-10-16	2020-11-27	2021-08-31	2021-09-29			+	JatroSolutions GmbH	https://open.efsa.europa.eu/questions/EFSA-Q-2018-00542	27	3	1983
Request for a scientific opinion on water lentil powder from Lemnaceae as a novel food (NF 2018/0430).			EFSA-Q-2018-00995	2023-12-07	Published	Novel Food Application	ON-6845	2017	2017-06-28	2018-11-30	2019-04-04	2021-09-14	2021-11-15	2021	2021-10-09	520	125	645	894	62	1019	1539	1601	52.5996	4.3833	7	2019-07-18	2019-11-14	2021-06-01	2020-04-08	2020-09-04	2020-12-04	2021-02-08		2019-09-27	2020-03-23	2021-07-06	2020-08-18	2020-11-21	2021-01-18	2021-05-05			-	Parabel Nutrition Inc.	https://open.efsa.europa.eu/questions/EFSA-Q-2018-00995	25	3	1833
Request for a scientific opinion on dried fruits of Synsepalum dulcificum as a novel food (NF 2018/0709).			EFSA-Q-2018-01032	2023-12-07	Published	Novel Food Application	ON-6600	2018	2018-11-14	2018-12-11	2019-03-26	2021-04-27	2021-06-11	2021	2021-05-20	27	105	132	763	45	868	895	940	30.883	2.57358	3	2019-10-18	2020-07-22	2020-08-14						2020-07-08	2020-07-27	2021-03-17							+	Baia Food Co. (Medicinal Gardens S.L.)	https://open.efsa.europa.eu/questions/EFSA-Q-2018-01032	22	1	1822
Request for a scientific opinion on whole seeds of oilseed rape as a novel food (NF 2018/0590).			EFSA-Q-2019-00033	2023-12-07	Published	Novel Food Application	ON-7706	2018	2018-09-14	2019-01-21	2019-05-29	2022-11-24	2023-01-12	2023	2022-12-06	129	128	257	1275	49	1403	1532	1581	51.9425	4.32854	4	2019-11-15	2020-11-20	2021-06-25	2022-04-29					2020-10-18	2021-06-05	2022-04-25	2022-10-24						-	Erik Tybirk	https://open.efsa.europa.eu/questions/EFSA-Q-2019-00033	32	4	1781
Request for a scientific opinion on Water lentil protein concentrate from a mixture of Lemna gibba and Lemna minor as a novel food (NF 2018/0801).			EFSA-Q-2019-00047	2023-12-07	Published	Novel Food Application	ON-7903	2018	2018-12-28	2019-01-28	2019-05-13	2023-02-28	2023-04-27	2023	2023-03-12	31	105	136	1387	58	1492	1523	1581	51.9425	4.32854	3	2019-09-11	2020-08-04	2021-10-14						2020-07-20	2021-08-20	2022-12-23							+	ABC Kroos B.V.	https://open.efsa.europa.eu/questions/EFSA-Q-2019-00047	24	3	1774
Request for a scientific opinion on extract of the microalgae Phaeodactylum tricornutum as a novel food (NF 2018/0626).			EFSA-Q-2019-00091	2023-12-07	Published	Novel Food Application	ON-8072	2018	2018-12-18	2019-02-12	2019-05-10	2023-05-24	2023-07-12	2023	2023-06-01	56	87	143	1475	49	1562	1618	1667	54.768	4.564	6	2019-11-22	2021-06-10	2021-10-14	2022-02-17	2022-05-13	2022-11-08			2021-05-31	2021-09-30	2022-02-09	2022-04-15	2022-11-07	2023-05-19				-	Microphyt	https://open.efsa.europa.eu/questions/EFSA-Q-2019-00091	25	6	1759
Request for a scientific opinion on whole and ground mealworms (Tenebrio molitor) larvae as a novel food (NF 2018/0802).			EFSA-Q-2019-00101	2023-12-07	Published	Novel Food Application	ON-6778	2018	2018-12-28	2019-02-15	2019-08-09	2021-07-07	2021-08-25	2021	2021-08-03	49	175	224	698	49	873	922	971	31.9014	2.65845	5	2019-10-15	2020-04-21	2021-02-12	2021-05-20	2021-06-21				2020-01-17	2021-01-13	2021-05-14	2021-05-21	2021-06-24					+	Fair Insects BV (A Protix Company)	https://open.efsa.europa.eu/questions/EFSA-Q-2019-00101	26	5	1756
Request for a scientific opinion on Whole and ground Grasshoppers (Locusta migratoria) as a novel food (NF 2018/0803).			EFSA-Q-2019-00115	2023-12-07	Published	Novel Food Application	ON-6667	2018	2018-12-28	2019-02-22	2019-08-09	2021-05-25	2021-07-02	2021	2021-06-29	56	168	224	655	38	823	879	917	30.1273	2.51061	3	2020-08-31	2020-11-16	2021-02-12						2020-09-21	2021-01-16	2021-04-13							+	Fair Insects BV (A Protix Company)	https://open.efsa.europa.eu/questions/EFSA-Q-2019-00115	27	4	1749
Request for a scientific opinion on Whole and ground crickets (Acheta domesticus) as a novel food (NF 2018/0804).			EFSA-Q-2019-00121	2023-12-07	Published	Novel Food Application	ON-6779	2018	2018-12-17	2019-02-27	2019-09-04	2021-07-07	2021-08-17	2021	2021-07-12	72	189	261	672	41	861	933	974	32	2.66667	5	2019-10-11	2020-03-12	2021-01-18	2021-04-22	2021-06-16				2020-01-17	2020-10-12	2021-04-06	2021-05-07	2021-06-18					+	Fair Insects BV (A Protix Company)	https://open.efsa.europa.eu/questions/EFSA-Q-2019-00121	25	5	1744
Request for a scientific opinion on Calcium Fructoborate as a novel food (NF 2019/0998)			EFSA-Q-2019-00240	2023-12-07	Published	Novel Food Application	ON-6661	2019	2019-03-25	2019-04-08	2019-07-10	2021-05-25	2021-07-05	2021	2021-08-13	14	93	107	685	41	778	792	833	27.3676	2.28063	5	2019-12-19	2020-08-05	2021-02-08	2021-03-29	2021-04-19				2020-07-17	2021-01-19	2021-03-12	2021-04-06	2021-04-27					+	VDF FutureCeuticals, Inc.	https://open.efsa.europa.eu/questions/EFSA-Q-2019-00240	28	1	1704
Request for a scientific opinion on Schizochytrium sp. oil as a novel food (NF 2019/1213)			EFSA-Q-2019-00548	2023-12-07	Published	Novel Food Application	ON-7083	2019	2019-07-18	2019-08-28	2019-10-15	2021-12-16	2022-01-31	2022	2022-01-02	41	48	89	793	46	841	882	928	30.4887	2.54073	3	2020-01-20	2020-12-11	2021-04-22						2020-07-01	2021-02-18	2021-09-07							-	Bioplus Life Sciences	https://open.efsa.europa.eu/questions/EFSA-Q-2019-00548	22	3	1562
Request for a scientific opinion on UV-treated mushrooms (Agaricus bisporus) as a novel food (NF 2019/1237)			EFSA-Q-2019-00550	2023-12-07	Published	Novel Food Application	ON-6516	2019	2019-07-29	2019-08-29	2020-01-24	2021-02-24	2021-04-08	2021	2021-07-10	31	148	179	397	43	545	576	619	20.3368	1.69473	4	2020-05-08	2020-11-26	2020-12-23	2021-01-15					2020-11-05	2020-12-03	2021-01-07	2021-01-26						+	MBio, Monaghan Mushrooms	https://open.efsa.europa.eu/questions/EFSA-Q-2019-00550	19	1	1561
Request for a scientific opinion on defatted whole cricket (Acheta domesticus) powder as a novel food (NF 2019/1227)			EFSA-Q-2019-00589	2023-12-07	Published	Novel Food Application	ON-7258	2019	2019-07-24	2019-09-10	2020-07-08	2022-03-23	2022-05-13	2022	2022-04-21	48	302	350	623	51	925	973	1024	33.6427	2.80356	3	2020-10-23	2021-07-22	2022-02-01						2021-07-01	2021-12-08	2022-02-24							+	CRICKET ONE CO., LTD	https://open.efsa.europa.eu/questions/EFSA-Q-2019-00589	16	3	1549
Request for a scientific opinion on paramylon as a novel food (NF 2019/1261)			EFSA-Q-2019-00593	2023-12-07	Published	Novel Food Application	ON-7995	2019	2019-08-15	2019-09-09	2021-04-23	2023-03-28	2023-05-26	2023	2023-04-25	25	592	617	704	59	1296	1321	1380	45.3388	3.77823	2	2021-10-15	2023-02-17							2022-12-20	2023-03-15								+		https://open.efsa.europa.eu/questions/EFSA-Q-2019-00593	10	2	1550
Request for a scientific opinion on 3-fucosyllactose as a novel food (NF 2019/1321)			EFSA-Q-2019-00666	2023-12-07	Published	Novel Food Application	ON-6662	2019	2019-10-01	2019-10-23	2020-01-29	2021-05-25	2021-06-30	2021	2021-06-07	22	98	120	482	36	580	602	638	20.961	1.74675	3	2020-06-09	2020-11-16	2021-02-12						2020-09-21	2021-01-16	2021-04-13							+	deSter BVBA	https://open.efsa.europa.eu/questions/EFSA-Q-2019-00666	21	3	1506
Request for a scientific opinion on an Aqueous ethanolic extract of Labisia pumila as a novel food (NF 2019/1337)			EFSA-Q-2019-00694	2023-12-07	Published	Novel Food Application	ON-7611	2019	2019-10-07	2019-10-31	2020-04-14	2022-09-28	2022-11-10	2022	2022-11-13	24	166	190	897	43	1063	1087	1130	37.1253	3.09377	3	2020-08-27	2021-04-23	2022-07-21						2021-04-06	2022-06-13	2022-08-25							+	Orchid Life Sdn Bhd	https://open.efsa.europa.eu/questions/EFSA-Q-2019-00694	19	3	1498
Request for a scientific opinion on Wolffia globosa powder as a novel food (NF 2019/1223)			EFSA-Q-2019-00695	2023-12-07	Published	Novel Food Application	ON-6938	2019	2019-09-24	2019-11-04	2020-05-25	2021-10-27	2021-12-22	2021	2022-01-22	41	203	244	520	56	723	764	820	26.9405	2.24504	5	2020-07-21	2020-10-21	2021-01-15	2021-03-30	2021-06-09				2020-10-01	2020-12-08	2021-03-22	2021-05-20	2021-06-23					-	Hinoman Ltd	https://open.efsa.europa.eu/questions/EFSA-Q-2019-00695	16	1	1494
Request for a scientific opinion on UV-treated powder of whole yellow mealworm (Tenebrio molitor) larvae (NF 2019/1142)			EFSA-Q-2019-00748	2023-12-07	Published	Novel Food Application	ON-8009	2019	2019-03-16	2019-11-21	2020-06-15	2023-03-28	2023-06-01	2023	2023-04-02	250	207	457	1016	65	1223	1473	1538	50.5298	4.21081	4	2020-11-23	2021-07-23	2021-11-23	2022-05-13					2021-07-02	2021-10-12	2022-04-21	2023-03-08						+	Nutri'Earth	https://open.efsa.europa.eu/questions/EFSA-Q-2019-00748	18	4	1477
Request for a scientific opinion on Antrodia camphorata mycelia powder as a novel food (NF 2018/0329)			EFSA-Q-2019-00759	2023-12-07	Published	Novel Food Application	ON-7380	2018	2018-11-05	2019-11-29	2020-05-08	2022-05-18	2022-06-29	2022	2022-06-05	389	161	550	740	42	901	1290	1332	43.7618	3.64682	2	2020-07-17	2021-03-17							2020-12-21	2021-11-02								+	Golden Biotechnology Corp.	https://open.efsa.europa.eu/questions/EFSA-Q-2019-00759	18	2	1469
Request for a scientific opinion on Pasteurised Akkermansia muciniphila as a novel food (NF 2019/1366)			EFSA-Q-2019-00767	2023-12-07	Published	Novel Food Application	ON-6780	2019	2019-10-24	2019-12-03		2021-07-07	2021-09-01	2021	2021-07-26	40		-43762		56	582	622	678	22.2752	1.85626	3	2020-09-23	2020-12-15	2021-02-15						2020-11-20	2021-01-15	2021-04-30							+	A-Mansia Biotech S.A.	https://open.efsa.europa.eu/questions/EFSA-Q-2019-00767	19	3	1465
Request for a scientific opinion on pea and rice protein fermented by Shiitake mushroom (Lentinula edodes) mycelia as a novel food (NF 2019/1459)			EFSA-Q-2020-00040	2023-12-07	Published	Novel Food Application	ON-7205	2019	2019-12-12	2020-01-13		2022-02-28	2022-04-06	2022	2022-06-22	32		-43811		37	777	809	846	27.7947	2.31622	2	2020-07-28	2021-09-20							2021-09-10	2022-01-10								+	MycoTechnology, Inc.	https://open.efsa.europa.eu/questions/EFSA-Q-2020-00040	15	2	1424
Request for a scientific opinion on tetrahydrocurcuminoids from turmeric (Curcuma longa) as a novel food (NF 2020/1526)			EFSA-Q-2020-00111	2023-12-07	Published	Novel Food Application	ON-6936	2020	2020-02-03	2020-02-03	2020-07-29	2021-10-27	2021-12-22	2021	2021-11-26	0	177	177	455	56	632	632	688	22.6037	1.88364	2	2020-11-20	2021-07-23							2021-05-05	2021-09-10								+	Sabinsa Europe GmbH	https://open.efsa.europa.eu/questions/EFSA-Q-2020-00111	14	2	1403
Request for a scientific opinion on IHAT (Iron Hydroxide Adipate Tartrate) as a novel fod (NF 2019/1417)			EFSA-Q-2020-00200	2023-12-07	Published	Novel Food Application	ON-6935	2019	2019-12-09	2020-03-06	2020-07-01	2021-10-27	2021-12-10	2021	2021-11-19	88	117	205	483	44	600	688	732	24.0493	2.00411	3	2020-08-07	2021-01-27	2021-06-18						2020-08-26	2021-05-05	2021-05-05							+	Nemysis Ltd	https://open.efsa.europa.eu/questions/EFSA-Q-2020-00200	18	3	1371
Request for a scientific opinion on Galacto-oligosaccharide as a novel food (NF 2020/1607)			EFSA-Q-2020-00211	2023-12-07	Published	Novel Food Application	ON-6384	2020	2020-03-03	2020-03-11	2020-06-18	2020-12-17	2021-01-27	2021	2021-03-15	8	99	107	182	41	281	289	330	10.8419	0.903491	0																		+	Yakult Pharmaceutical Industry Co., Ltd.	https://open.efsa.europa.eu/questions/EFSA-Q-2020-00211	14	0	1366
Request for a scientific opinion on dried coffee husk (Cascara) from Coffea arabica L. as a novel food (NF 2018/0192)			EFSA-Q-2020-00229	2023-12-07	Published	Novel Food Application	ON-7085	2020	2020-02-06	2020-03-12	2020-09-07	2021-12-16	2022-02-25	2022	2022-03-30	35	179	214	465	71	644	679	750	24.6407	2.05339	1	2021-02-12								2021-12-08									+	Panama Varietals GmbH	https://open.efsa.europa.eu/questions/EFSA-Q-2020-00229	16	1	1365
Request for a scientific opinion on Zinc L-carnosine as a novel food (NF 2019/1090)			EFSA-Q-2020-00263	2023-12-07	Published	Novel Food Application	ON-7332	2019	2019-12-04	2020-03-19	2020-07-27	2022-04-29	2022-06-10	2022	2022-06-15	106	130	236	641	42	771	877	919	30.193	2.51608	2	2020-10-16	2021-02-15							2020-12-14	2022-02-09								-	Hamari Chemicals, Ltd	https://open.efsa.europa.eu/questions/EFSA-Q-2020-00263	17	2	1358
Request for a scientific opinion on Mung bean protein as a novel food (NF 2020/1651)			EFSA-Q-2020-00284	2023-12-07	Published	Novel Food Application	ON-6846	2020	2020-03-10	2020-04-15	2020-08-06	2021-09-14	2021-10-20	2021	2021-11-04	36	113	149	404	36	517	553	589	19.3511	1.61259	2	2020-11-20	2021-06-25							2021-03-26	2021-08-23								+	Eat Just, Inc.	https://open.efsa.europa.eu/questions/EFSA-Q-2020-00284	14	2	1331
Request for a scientific opinion on Nicotinamide Riboside chloride as a novel food (NF 2020/1613)			EFSA-Q-2020-00289	2023-12-07	Published	Novel Food Application	ON-6843	2020	2020-03-02	2020-04-17	2020-06-08	2021-09-14	2021-11-12	2021	2021-09-15	46	52	98	463	59	515	561	620	20.3696	1.69747	3	2020-10-23	2021-01-08	2021-02-02						2020-12-22	2021-02-09	2021-03-13							+	ChromaDex Inc.	https://open.efsa.europa.eu/questions/EFSA-Q-2020-00289	20	3	1329
Request for a scientific opinion on 3-Fucosyllactose (3-FL) as a novel food (NF 2020/1620)			EFSA-Q-2020-00309	2023-12-07	Published	Novel Food Application	ON-7329	2020	2020-03-07	2020-06-04	2020-09-23	2022-04-29	2022-05-25	2022	2022-05-18	89	111	200	583	26	694	783	809	26.5791	2.21492	1	2020-12-14								2021-11-11									+	Chr. Hansen A/S	https://open.efsa.europa.eu/questions/EFSA-Q-2020-00309	14	1	1281
Request for a scientific opinion on UV-treated bakerâ€™s yeast (Saccharomyces cerevisiae) as a novel food (NF 2020/1778)			EFSA-Q-2020-00393	2023-12-07	Published	Novel Food Application	ON-6602	2020	2020-05-15	2020-05-19		2021-04-28	2021-07-01	2021	2021-04-30	4		-43966		64	344	348	412	13.5359	1.12799	1	2021-03-19								2021-04-15									+	Lallemand Inc.	https://open.efsa.europa.eu/questions/EFSA-Q-2020-00393	12	1	1297
Request for a scientific opinion on Vitamin D2 mushroom powder as a novel food (NF 2019/1471)			EFSA-Q-2020-00417	2023-12-07	Published	Novel Food Application	ON-7326	2020	2020-02-21	2020-06-02	2021-02-05	2022-04-26	2022-06-10	2022	2022-07-31	102	248	350	445	45	693	795	840	27.5975	2.29979	2	2021-05-12	2022-02-22							2022-01-07	2022-03-09								+	Monterey Mushrooms Inc.	https://open.efsa.europa.eu/questions/EFSA-Q-2020-00417	10	2	1283
Request for a scientific opinion on cetylated fatty acids as a novel food (NF 2020/1828)			EFSA-Q-2020-00422	2023-12-07	Published	Novel Food Application	ON-6670	2020	2020-06-04	2020-06-04		2021-05-26	2021-07-21	2021	2021-07-05	0		-43986		56	356	356	412	13.5359	1.12799	2	2020-10-06	2021-02-12							2020-10-16	2021-04-23								+	Pharmanutra S.p.A.	https://open.efsa.europa.eu/questions/EFSA-Q-2020-00422	15	2	1281
Request for a scientific opinion on Cellobiose as a novel food (NF 2020/1805)			EFSA-Q-2020-00465	2023-12-07	Published	Novel Food Application	ON-7596	2020	2020-05-28	2020-06-26	2020-09-23	2022-09-28	2023-01-13	2023	2023-02-01	29	89	118	735	107	824	853	960	31.54	2.62834	2	2021-01-18	2022-02-18							2021-07-05	2022-04-13								+	SAVANNA Ingredients GmbH	https://open.efsa.europa.eu/questions/EFSA-Q-2020-00465	16	2	1259
Request for a scientific opinion on Galacto-oligosaccharide (NF 2019/1154)			EFSA-Q-2020-00466	2023-12-07	Published	Novel Food Application	ON-6844	2019	2019-11-09	2020-06-29	2020-12-21	2021-09-14	2021-10-27	2021	2021-09-17	233	175	408	267	43	442	675	718	23.5893	1.96578	0																		+	Sharda CropChem Ltd	https://open.efsa.europa.eu/questions/EFSA-Q-2020-00466	11	0	1256
Request for a scientific opinion on Bovine milk osteopontin as a novel food (NF 2020/1698)			EFSA-Q-2020-00475	2023-12-07	Published	Novel Food Application	ON-7137	2020	2020-03-27	2020-06-30	2020-10-09	2022-01-26	2022-05-06	2022	2022-02-06	95	101	196	474	100	575	670	770	25.2977	2.10815	1	2021-06-23								2022-01-24									+	Arla Foods Ingredients	https://open.efsa.europa.eu/questions/EFSA-Q-2020-00475	15	1	1255
Request for a scientific opinion on Apple fruit cell culture extract as a novel food (NF 2020/1621)			EFSA-Q-2020-00488	2023-12-07	Published	Novel Food Application	ON-8065	2020	2020-04-14	2020-07-01	2020-12-03	2023-05-24	2023-07-26	2023	2023-06-02	78	155	233	902	63	1057	1135	1198	39.3593	3.27995	3	2021-06-23	2022-11-15		2023-05-09					2022-09-22	2023-04-13		2023-05-19						+	Mibelle Group Biochemistry	https://open.efsa.europa.eu/questions/EFSA-Q-2020-00488	12	2	1254
Request for a scientific opinion on Iron milk proteinate (IMP) as a novel food (NF 2020/1866)			EFSA-Q-2020-00492	2023-12-07	Published	Novel Food Application	ON-7549	2020	2020-06-15	2020-07-06	2020-10-09	2022-08-04	2022-09-16	2022	2022-09-17	21	95	116	664	43	759	780	823	27.039	2.25325	3	2021-03-17	2021-09-23	2022-01-28						2021-08-17	2022-01-11	2022-07-22							+	SociÃ©tÃ© des Produits NestlÃ© S.A.	https://open.efsa.europa.eu/questions/EFSA-Q-2020-00492	18	3	1249
Request for a scientific opinion on 2ï¿½-Fucosyllactose (2ï¿½-FL) as a novel food (NF 2020/1825)			EFSA-Q-2020-00500	2023-12-07	Published	Novel Food Application	ON-7647	2020	2020-05-29	2020-07-13	2020-10-13	2022-10-26	2022-12-14	2022	2022-12-13	45	92	137	743	49	835	880	929	30.5216	2.54346	2	2021-02-15	2022-06-21							2022-05-26	2022-09-15								+	Advanced Protein Technologies Corp.	https://open.efsa.europa.eu/questions/EFSA-Q-2020-00500	14	2	1242
Request for a scientific opinion on Lemna minor (and Lemna gibba) whole plant material as a novel food (NF 2020/1757)			EFSA-Q-2020-00512	2023-12-07	Published	Novel Food Application	ON-7598	2020	2020-05-20	2020-07-17	2020-10-27	2022-09-28	2022-11-30	2022	2022-10-07	58	102	160	701	63	803	861	924	30.3573	2.52977	6	2021-02-15	2021-01-06	2021-08-18	2021-09-28	2022-01-19	2022-05-13			2021-12-05	2021-07-30	2021-07-09	2021-11-30	2022-04-22	2022-06-20				-	Wageningen Plant Research	https://open.efsa.europa.eu/questions/EFSA-Q-2020-00512	14	2	1238
Request for a scientific opinion on Beta-lactoglobulin as a novel food (NF 2020/1707)			EFSA-Q-2020-00538	2023-12-07	Published	Novel Food Application	ON-7204	2020	2020-07-01	2020-07-30	2020-11-05	2022-02-28	2022-04-08	2022	2022-04-23	29	98	127	480	39	578	607	646	21.2238	1.76865	2	2021-03-16	2021-11-18							2021-08-30	2022-02-23								+	Arla Foods Ingredients	https://open.efsa.europa.eu/questions/EFSA-Q-2020-00538	15	2	1225
Request for a scientific opinion on 6'-Sialyllactose (6'-SL) as a novel food (NF 2020/1801)			EFSA-Q-2020-00623	2023-12-07	Published	Novel Food Application	ON-7645	2020	2020-05-15	2020-09-22	2020-12-11	2022-10-26	2022-12-07	2022	2022-11-16	130	80	210	684	42	764	894	936	30.7515	2.56263	1	2021-04-22								2022-07-01									+	Chr. Hansen A/S	https://open.efsa.europa.eu/questions/EFSA-Q-2020-00623	12	1	1171
Request for a scientific opinion on 3'-Sialyllactose (3'-SL) (NF 2020/1794)			EFSA-Q-2020-00625	2023-12-07	Published	Novel Food Application	ON-7331	2020	2020-05-13	2020-09-22	2020-12-18	2022-04-29	2022-05-25	2022	2022-06-21	132	87	219	497	26	584	716	742	24.3778	2.03149	1	2021-04-22								2022-01-27									+	Chr. Hansen A/S	https://open.efsa.europa.eu/questions/EFSA-Q-2020-00625	12	1	1171
Request for a scientific opinion on Lacto-N-tetraose (LNT) as a novel food (NF 2020/1809)			EFSA-Q-2020-00630	2023-12-07	Published	Novel Food Application	ON-7242	2020	2020-05-21	2020-09-25	2021-01-27	2022-03-23	2022-05-16	2022	2022-04-22	127	124	251	420	54	544	671	725	23.8193	1.98494	1	2021-05-12								2021-11-05									+	Chr. Hansen A/S	https://open.efsa.europa.eu/questions/EFSA-Q-2020-00630	10	1	1168
Request for a scientific opinion on Yarrowia lipolytica yeast biomass as a novel food (NF 2020/1950)			EFSA-Q-2020-00655	2023-12-07	Published	Novel Food Application	ON-7450	2017	2017-04-10	2020-10-08	2020-12-21	2022-07-01	2022-07-28	2022	2022-09-05	1277	74	1351	557	27	631	1908	1935	63.5729	5.29774	1	2018-07-24								2018-10-23									+	Skotan S.A.	https://open.efsa.europa.eu/questions/EFSA-Q-2020-00655	14	2	1155
Request for a scientific opinion on Galacto-oligosaccharide (GOS) as a novel food (NF 2020/1606)			EFSA-Q-2020-00747	2023-12-07	Published	Novel Food Application	ON-7203	2020	2020-06-29	2020-11-17	2021-07-12	2022-02-28	2022-03-30	2022	2022-04-16	141	237	378	231	30	468	609	639	20.9938	1.74949	1	2021-12-13								2021-12-17									+	GLNP Life Sciences B.V.	https://open.efsa.europa.eu/questions/EFSA-Q-2020-00747	9	1	1115
Request for a scientific opinion on Barley Rice Protein as a novel food (NF 2020/2195)			EFSA-Q-2020-00806	2023-12-07	Published	Novel Food Application	ON-8064	2020	2020-11-20	2020-12-03	2021-06-10	2023-05-24	2023-09-01	2023	2023-08-06	13	189	202	713	100	902	915	1015	33.347	2.77892	3	2021-10-15	2022-07-18		2023-03-22					2022-07-08	2023-02-23		2023-04-14						+		https://open.efsa.europa.eu/questions/EFSA-Q-2020-00806	10	3	1099
Request for a scientific opinion on Schizochytrium sp. oil as a novel food (NF 2020/2242)			EFSA-Q-2020-00850	2023-12-07	Published	Novel Food Application	ON-8414	2019	2020-12-17	2020-12-22	2021-04-21	2023-10-26	2023-12-04	2023	2023-11-20	5	120	125	918	39	1038	1043	1082	35.5483	2.96235	3	2021-07-23	2021-12-14	2022-11-18						2021-11-01	2022-09-08	2023-09-13							+	TK Biohealth Co., Ltd.	https://open.efsa.europa.eu/questions/EFSA-Q-2020-00850	11	3	1080
Request for a scientific opinion on 2â€²-Fucosyllactose as a novel food (NF 2019/1350)			EFSA-Q-2021-00088	2023-12-07	Published	Novel Food Application	ON-7257	2019	2019-10-21	2021-02-16	2021-06-10	2022-03-23	2022-05-04	2022	2022-05-31	484	114	598	286	42	400	884	926	30.423	2.53525	0																		+	Glycom A/S	https://open.efsa.europa.eu/questions/EFSA-Q-2021-00088	9	0	1024
Request for a scientific opinion on Lacto-N-neotetraose as a novel food (NF 2019/1359)			EFSA-Q-2021-00089	2023-12-07	Published	Novel Food Application	ON-7256	2019	2019-10-21	2021-02-16	2021-06-10	2022-03-23	2022-05-04	2022	2022-05-31	484	114	598	286	42	400	884	926	30.423	2.53525	0																		+	Glycom A/S	https://open.efsa.europa.eu/questions/EFSA-Q-2021-00089	9	0	1024
Request for a scientific opinion on Lacto-N-tetraose (LNT) as a novel food (NF 2019/1456)			EFSA-Q-2021-00090	2023-12-07	Published	Novel Food Application	ON-7140	2019	2019-12-17	2021-02-16	2021-06-16	2022-01-26	2022-03-03	2022	2022-03-16	427	120	547	224	36	344	771	807	26.5133	2.20945	0																		+	Glycom A/S	https://open.efsa.europa.eu/questions/EFSA-Q-2021-00090	9	0	1024
Request for a scientific opinion on 2â€™-Fucosyllactose / difucosyllactose mixture as a novel food (NF 2019/1457)			EFSA-Q-2021-00091	2023-12-07	Published	Novel Food Application	ON-7139	2019	2019-12-17	2021-02-16	2021-06-16	2022-01-26	2022-03-03	2022	2022-03-16	427	120	547	224	36	344	771	807	26.5133	2.20945	0																		+	Glycom A/S	https://open.efsa.europa.eu/questions/EFSA-Q-2021-00091	9	0	1024
Request for a scientific opinion on Schizochytrium sp. oil as a novel food (NF 2021/2445)			EFSA-Q-2021-00168	2023-12-07	Published	Novel Food Application	ON-8415	2021	2021-03-19	2021-03-24	2021-07-12	2023-10-26	2023-12-04	2023	2023-11-28	5	110	115	836	39	946	951	990	32.5257	2.71047	4	2021-10-15	2022-03-18	2022-09-23	2023-02-17					2022-03-02	2022-08-05	2023-01-10	2023-09-13						+		https://open.efsa.europa.eu/questions/EFSA-Q-2021-00168	12	4	988
Request for a scientific opinion on Lacto-N-fucopentaose I / 2'-fucosyllactose mixture (LNFP-I / 2'-FL) as a novel food (NF 2021/2371)			EFSA-Q-2021-00170	2023-12-07	Published	Novel Food Application	ON-8412	2021	2021-03-01	2021-03-24	2021-07-01	2023-10-26	2023-12-01	2023		23	99	122	847	36	946	969	1005	33.0185	2.75154	4	2021-10-15	2022-05-20	2023-01-05	2023-05-12					2022-02-02	2023-01-05	2023-04-19	2023-06-07						+	Glycom A/S	https://open.efsa.europa.eu/questions/EFSA-Q-2021-00170	8	1	988
Request for a scientific opinion on 3-Fucosyllactose (3-FL) as a novel food (NF 2021/2463)			EFSA-Q-2021-00354	2023-12-07	Published	Novel Food Application	ON-8026	2021	2021-03-25	2021-06-18	2021-10-04	2023-04-27	2023-06-08	2023	2023-08-06	85	108	193	570	42	678	763	805	26.4476	2.20397	1	2022-03-18								2023-03-31									+	Glycom A/S	https://open.efsa.europa.eu/questions/EFSA-Q-2021-00354	8	1	902
Request for a scientific opinion on 3â€²-Sialyllactose (3'-SL) sodium salt as a novel food (NF 2021/2457)			EFSA-Q-2021-00445	2023-12-07	Published	Novel Food Application	ON-8224	2021	2021-03-25	2021-08-06	2021-12-07	2023-08-03	2023-09-21	2023		134	123	257	604	49	727	861	910	29.8973	2.49144	1	2022-07-21								2023-07-21									+	Kyowa Hakko Bio Co., Ltd.	https://open.efsa.europa.eu/questions/EFSA-Q-2021-00445	8	1	853
Request for a scientific opinion on 6'-Sialyllactose (6'-SL) sodium salt as a novel food (NF 2021/2458)			EFSA-Q-2021-00447	2023-12-07	Published	Novel Food Application	ON-8025	2021	2021-03-26	2021-08-06	2021-12-07	2023-04-27	2023-06-08	2023	2023-06-01	133	123	256	506	42	629	762	804	26.4148	2.20123	1	2022-07-21								2023-04-14									+	Kyowa Hakko Bio Co., Ltd.	https://open.efsa.europa.eu/questions/EFSA-Q-2021-00447	8	1	853
Safety of a change in specifications of the novel food oleoresin from Haematococcus pluvialis			EFSA-Q-2022-00588	2023-12-07	Published	Novel Food Application	ON-8338	2022	2022-06-20	2022-09-26	2023-01-12	2023-09-26	2023-11-08	2023		98	108	206	257	43	365	463	506	16.6242	1.38535	0																		+	AstaReal AB	https://open.efsa.europa.eu/questions/EFSA-Q-2022-00588	8	0	437
Request for a scientific opinion on dried mealworms (Tenebrio molitor) as a novel food (NF 2018/0241)			EFSA-Q-2018-00262	2020-11-24	Published	Novel Food Authorisation	ON-6343	2018	2018-02-13	2018-03-21	2018-07-03	2020-11-24	2021-01-13	2021	2020-12-21	36	104	140	875	50	979	1015	1065	34.9897	2.91581	6	2018-11-20	2019-01-07	2019-04-04	2019-06-28	2020-03-20	2020-10-15			2019-01-02	2019-02-22	2019-06-14	2020-03-18	2020-09-11	2020-11-17				+	SAS EAP Group - Micronutris	https://open.efsa.europa.eu/questions/EFSA-Q-2018-00262	13	6	979
Request for a scientific opinion on Schizochytrium sp. oil as a novel food (NF 2019/0825).			EFSA-Q-2019-00187	2020-11-24	Published	Novel Food Authorisation	ON-6344	2019	2019-01-23	2019-03-14	2019-05-13	2020-11-24	2021-01-18	2021	2020-11-28	50	60	110	561	55	621	671	726	23.8522	1.98768	1	2019-11-18								2020-09-07									+	Nutraveris on behalf of Fermentalg	https://open.efsa.europa.eu/questions/EFSA-Q-2019-00187	8	1	621
Request for a scientific opinion on Schizochytrium sp. oil as a novel food (NF 2019/1046)			EFSA-Q-2019-00323	2020-11-24	Published	Novel Food Authorisation	ON-6345	2019	2019-04-15	2019-05-13	2019-07-10	2020-11-24	2021-01-18	2021	2020-12-19	28	58	86	503	55	561	589	644	21.1581	1.76318	1	2019-12-20								2020-09-03									+	Nutraveris on behalf of Fermentalg	https://open.efsa.europa.eu/questions/EFSA-Q-2019-00323	8	1	561
Request for a scientific opinion on Cistanche tubulosa extract as a novel food (NF 2019/1318)			EFSA-Q-2019-00812	2020-11-24	Published	Novel Food Authorisation	ON-6346	2019	2019-10-01	2019-12-20	2020-05-29	2020-11-24	2021-01-15	2021	2021-02-23	80	161	241	179	52	340	420	472	15.5072	1.29227	0																		-	SINPHAR TIAN-LI PHARMACEUTICAL	https://open.efsa.europa.eu/questions/EFSA-Q-2019-00812	7	0	340
Request for a scientific opinion on Hovenia Dulcis Fruit Extract as a novel food (NF 2018/0328)			EFSA-Q-2018-00279	2020-11-17	Published	Novel Food Authorisation	ON-6196	2014	2014-04-28	2018-03-28	2018-10-19	2020-06-30	2020-08-28	2020	2020-08-12	1430	205	1635	620	59	825	2255	2314	76.0246	6.33539	4	2019-01-18	2019-03-08	2019-03-11	2019-05-29					2019-03-07	2019-03-11	2019-03-12	2020-05-04						-	Hovenia Dulcis AB	https://open.efsa.europa.eu/questions/EFSA-Q-2018-00279	11	4	965
Request for a scientific opinion on Lacto-N-neotetraose as a novel food (NF 2019/1152)			EFSA-Q-2019-00448	2020-10-22	Published	Novel Food Authorisation	ON-6305	2019	2019-06-23	2019-07-16	2020-01-17	2020-10-22	2020-11-19	2020	2021-02-04	23	185	208	279	28	464	487	515	16.9199	1.40999	3	2020-04-15	2020-06-30	2020-07-21						2020-06-18	2020-07-14	2020-08-07							+	Jennewein Biotechnologie GmbH	https://open.efsa.europa.eu/questions/EFSA-Q-2019-00448	8	1	464
Request for a scientific opinion on Rapeseed powder from Brassica rapa L. and Brassica napus L as a novel food (NF 2018/0768).			EFSA-Q-2019-00213	2020-10-15	Published	Novel Food Authorisation	ON-6197	2018	2018-12-31	2019-03-26	2019-06-19	2020-06-30	2020-07-30	2020	2020-08-12	85	85	170	377	30	462	547	577	18.9569	1.57974	2	2019-12-20	2020-03-13							2020-02-26	2020-06-03								+	Avena Nordic Grain Oy	https://open.efsa.europa.eu/questions/EFSA-Q-2019-00213	9	2	569
Request for a scientific opinion on Schizochytrium sp. oil as a novel food (NF 2019/0983)			EFSA-Q-2019-00306	2020-10-15	Published	Novel Food Authorisation	ON-6242	2019	2019-03-14	2019-05-03	2019-06-24	2020-08-31	2020-10-19	2020	2020-10-20	50	52	102	434	49	486	536	585	19.2197	1.60164	1	2019-11-18								2020-06-19									+	Progress Biotech BV	https://open.efsa.europa.eu/questions/EFSA-Q-2019-00306	8	1	531
Request for a scientific opinion on extract derived from Panax notoginseng and Astragalus membranaceus (AstraGinÂ®) as a novel food (NF 2018/0284)			EFSA-Q-2018-00557	2020-03-25	Published	Novel Food Authorisation	ON-6099	2018	2018-06-08	2018-07-11	2018-10-22	2020-03-24	2020-05-13	2020	2020-03-25	33	103	136	519	50	622	655	705	23.1622	1.93018	2	2019-03-06	2019-08-30							2019-11-11	2020-01-23								+	NuLiv Science	https://open.efsa.europa.eu/questions/EFSA-Q-2018-00557	9	2	623
Request for a scientific opinion on dried whole cell Euglena as a novel food (NF 2018/0669).			EFSA-Q-2019-00043	2020-03-25	Published	Novel Food Authorisation	ON-6100	2018	2018-12-20	2019-01-24	2019-05-13	2020-03-25	2020-05-14	2020	2020-04-09	35	109	144	317	50	426	461	511	16.7885	1.39904	1	2019-07-18								2019-09-18									+	Kemin Foods L.C	https://open.efsa.europa.eu/questions/EFSA-Q-2019-00043	8	1	426
Request for a scientific opinion on 6â€™-Sialyllactose (6â€™-SL) as a novel food (NF 2019/0881).			EFSA-Q-2019-00169	2020-03-25	Published	Novel Food Authorisation	ON-6097	2019	2019-01-31	2019-03-13	2019-05-16	2020-03-23	2020-05-14	2020	2020-06-19	41	64	105	312	52	376	417	469	15.4086	1.28405	2	2019-09-12	2019-12-16							2019-12-02	2020-01-20								+	Glycom A/S	https://open.efsa.europa.eu/questions/EFSA-Q-2019-00169	8	1	378
Request for a scientific opinion on 3â€™-sialyllactose sodium salt (3â€™-SL) as a novel food (NF 2019/0957).			EFSA-Q-2019-00204	2020-03-25	Published	Novel Food Authorisation	ON-6098	2019	2019-02-28	2019-03-25	2019-06-12	2020-03-25	2020-05-14	2020	2020-07-16	25	79	104	287	50	366	391	441	14.4887	1.20739	2	2019-09-12	2019-12-16							2019-12-02	2020-01-20								+	Glycom A/S	https://open.efsa.europa.eu/questions/EFSA-Q-2019-00204	8	1	366
Request for a scientific opinion on chromium-enriched biomass from Yarrowia lipolytica as a novel food (NF 2018/0556).			EFSA-Q-2018-00769	2020-01-23	Published	Novel Food Authorisation	ON-6005	2018	2018-08-22	2018-10-04	2019-02-18	2020-01-23	2020-03-06	2020		43	137	180	339	43	476	519	562	18.4641	1.53867	2	2019-05-03	2019-10-18							2019-08-30	2019-12-12								+	SKOTAN S.A	https://open.efsa.europa.eu/questions/EFSA-Q-2018-00769	8	2	476
Request for a scientific opinion on selenium-enriched biomass from Yarrowia lipolytica as a novel food (NF 2018/0605).			EFSA-Q-2018-00796	2019-12-18	Published	Novel Food Authorisation	ON-5992	2018	2018-08-22	2018-10-04	2019-02-18	2019-12-18	2020-01-31	2020	2020-03-30	43	137	180	303	44	440	483	527	17.3142	1.44285	1	2019-05-03								2019-08-30									-	SKOTAN S.A	https://open.efsa.europa.eu/questions/EFSA-Q-2018-00796	8	1	440
Request for a scientific opinion on Vitamin D2 Mushroom Powder (NF 2018/0529).			EFSA-Q-2018-00601	2019-11-28	Published	Novel Food Authorisation	ON-5948	2018	2018-07-17	2018-07-24	2018-10-18	2019-11-28	2020-01-21	2020	2020-01-02	7	86	93	406	54	492	499	553	18.1684	1.51403	4	2019-01-30	2019-06-04	2019-10-28	2019-11-26					2019-04-04	2019-08-21	2019-11-12	2019-11-26						+	Oakshire Naturals, LP	https://open.efsa.europa.eu/questions/EFSA-Q-2018-00601	10	3	492
Request for a scientific opinion on Lacto-N-tetraose as a novel food (NF 2018/0524)			EFSA-Q-2018-00589	2019-10-30	Published	Novel Food Authorisation	ON-5907	2018	2018-07-16	2018-07-17	2018-08-30	2019-10-30	2019-12-03	2019	2019-10-31	1	44	45	426	34	470	471	505	16.5914	1.38261	2	2019-02-28	2019-05-27							2019-05-10	2019-08-21								+	Glycom A/S	https://open.efsa.europa.eu/questions/EFSA-Q-2018-00589	9	2	470
Request for a scientific opinion on heat-killed bacteria Mycobacterium manresensis as a novel food (NF 2018/0269)			EFSA-Q-2018-00278	2019-09-19	Published	Novel Food Authorisation	ON-5824	2018	2018-02-23	2018-03-28	2018-06-25	2019-09-19	2019-11-11	2019	2019-09-29	33	89	122	451	53	540	573	626	20.5667	1.71389	3	2018-12-11	2019-05-02	2019-09-06						2019-02-28	2019-08-19	2019-09-09							+	Laboratorio Reig Jofre, S.A.	https://open.efsa.europa.eu/questions/EFSA-Q-2018-00278	10	3	540
Request for a scientific opinion on Nicotinamide Riboside Chloride as a novel food (NF 2018/0233)			EFSA-Q-2018-00480	2019-07-04	Published	Novel Food Authorisation	ON-5775	2018	2018-05-14	2018-06-06	2018-10-08	2019-07-04	2019-08-07	2019	2019-07-27	23	124	147	269	34	393	416	450	14.7844	1.23203	1	2019-02-27								2019-03-20									+	ChromaDex, Inc.	https://open.efsa.europa.eu/questions/EFSA-Q-2018-00480	8	1	393
Request for a scientific opinion on viable embryonated eggs of the whipworm (Trichuris suis) as a novel food (NF 2018/0466).			EFSA-Q-2018-00596	2019-07-03	Published	Novel Food Authorisation	ON-5777	2018	2018-07-20	2018-07-23	2018-10-17	2019-07-02	2019-08-01	2019	2019-09-14	3	86	89	258	30	344	347	377	12.386	1.03217	1	2019-03-05								2019-05-06									-	Enteron Science GmbH	https://open.efsa.europa.eu/questions/EFSA-Q-2018-00596	8	1	345
Request for a scientific opinion on Phenylcapsaicin as a novel food (NF 2018/0189)			EFSA-Q-2018-00280	2019-05-15	Published	Novel Food Authorisation	ON-5718	2018	2018-02-07	2018-03-28	2018-08-28	2019-05-15	2019-06-14	2019	2019-08-07	49	153	202	260	30	413	462	492	16.1643	1.34702	3	2018-11-20	2019-02-07	2019-02-11						2019-01-29	2019-02-11	2019-02-11							+	aXichem AB	https://open.efsa.europa.eu/questions/EFSA-Q-2018-00280	9	2	413
Request for a scientific opinion on Xia Powder 125, a partially defatted chia seed powder as a novel food (NF 2018/0381)			EFSA-Q-2018-00373	2019-05-15	Published	Novel Food Authorisation	ON-5716	2018	2018-04-18	2018-05-03	2018-06-22	2019-05-15	2019-06-12	2019	2019-05-16	15	50	65	327	28	377	392	420	13.7988	1.1499	4	2018-07-26	2018-09-17	2018-11-09	2019-03-13					2018-08-03	2018-09-25	2018-11-14	2019-04-24						+	Cabinet de conseil Nutraveris on behalf of Access Business Group International LLC	https://open.efsa.europa.eu/questions/EFSA-Q-2018-00373	10	3	377
Request for a scientific opinion on 2â€™-Fucosyllactose / difucosyllactose mixture as a novel food (NF 2018/0401)			EFSA-Q-2018-00374	2019-05-15	Published	Novel Food Authorisation	ON-5717	2018	2018-04-30	2018-05-04	2018-06-29	2019-05-15	2019-06-11	2019	2019-07-08	4	56	60	320	27	376	380	407	13.3717	1.11431	2	2018-10-17	2018-12-10							2018-10-29	2019-03-12								+	Glycom A/S	https://open.efsa.europa.eu/questions/EFSA-Q-2018-00374	9	2	376
Request for a scientific opinion on Xia Powder 435 as a novel food (NF 2018/0522).			EFSA-Q-2018-00685	2019-05-15	Published	Novel Food Authorisation	ON-5716	2018	2018-04-18	2018-08-29	2018-10-22	2019-05-15	2019-06-12	2019	2019-09-04	133	54	187	205	28	259	392	420	13.7988	1.1499	4	2018-07-26	2018-09-17	2018-11-09	2019-03-13					2018-08-03	2018-09-25	2018-11-14	2019-04-24						+	ACCESS BUSINESS GROUP INTERNATIONAL LLC	https://open.efsa.europa.eu/questions/EFSA-Q-2018-00685	9	2	259
Application for a modification of the authorised DHA 550 oil from Schizochytrium sp. as a novel food			EFSA-Q-2024-00003	2024-09-24	Publishing	Novel Food Application			2023-06-22	2024-01-03	2024-02-15	2024-09-24			2024-11-15	195	43	238	222																									+	FERMENTALG	https://open.efsa.europa.eu/questions/EFSA-Q-2024-00003	8		0
Request for a scientific opinion on 2â€²-Fucosyllactose as a novel food (NF 2021/2394)			EFSA-Q-2021-00407	2024-01-02	Publishing	Novel Food Application			Pb document	2021-07-08	2021-12-07	2023-09-26			2023-09-27		152		658																									+	Kyowa Hakko Bio Co., Ltd.	https://open.efsa.europa.eu/questions/EFSA-Q-2021-00407	7		1
															moyenne	122.691	134.602		629.118	47.6458	767.021	888.958	936.604	30.7714	2.56428	2.71875																	+
															SD	224.373	76.7298		338.039	15.5259	363.559	432.692	436.35	14.3359	1.19466	1.90126																	-
															Min	0	43		179	26	259	289	330	10.8419	0.903491	0
															Max	1430	592		1714	107	1952	2255	2314	76.0246	6.33539	8
[truncated: 15 more columns]

## Sheet: Published after 2018+Publishing
Subject	Type	New/modif	Question Number	Last modified on	Phase	Authorisation Type	Output Number	Year	Submission date	Dossier received date	Dossier validated date	Output adopted/approved date	Output published date	Publication year	Risk assessment deadline	Time submission reception	time reception validation	time submission validation	Total time evaluation	Time publication	time reception-decision	Time submission decision	Time submission publication	Time submission publication (mois)	Time submission publication (years)	Number ADR	Date ADR1	Date ADR2	Date ADR3	Date ADR4	Date ADR5	Date ADR6	Date ADR7	Date ADR8	Date answer ADR1	Date answer ADR2	Date answer ADR3	Date answer ADR4	Date answer ADR5	Date answer ADR6	Date answer ADR7	Date answer ADR8	Date answer ADR9	Positive/negative outcome	Applicants	URL	Step	ADR	Days
Request for a scientific opinion on Glucosyl hesperidin as a novel food (NF 2021/2455)			EFSA-Q-2021-00329	2024-08-08	Published	Novel Food Application	ON-8911	2021	2021-03-26	2021-06-08	2021-09-23	2024-06-26	2024-08-08	2024	2024-07-22	74	107	181	1007	43	1114	1188	1231	40.4435	3.37029	7	2022-01-26	2022-11-16	2023-02-20	2023-03-28	2023-11-29	2024-05-06	2024-05-31		2022-10-25	2023-01-31	2023-03-08	2023-08-22	2024-04-15	2024-05-15	2024-06-03			+	Nagase Viita Co., Ltd.	https://open.efsa.europa.eu/questions/EFSA-Q-2021-00329	9	2	1157
Request for a scientific opinion on Acheta domesticus powder as a novel food (NF 2020/1860)			EFSA-Q-2021-00262	2024-07-29	Published	Novel Food Application	ON-8919	2020	2020-06-11	2021-05-11	2022-01-26	2024-06-26	2024-07-29	2024	2024-07-14	334	260	594	882	33	1142	1476	1509	49.577	4.13142	3	2022-05-18	2023-07-21	2024-01-26						2023-05-05	2024-01-09	2024-04-21							+		https://open.efsa.europa.eu/questions/EFSA-Q-2021-00262	10	2	1175
Application for a modification of the authorised 2â€²-Fucosyllactose as a novel food.			EFSA-Q-2021-00643	2024-06-24	Published	Novel Food Application	ON-8334	2021	2021-06-30	2021-11-03	2022-09-28	2023-09-26	2023-11-08	2023	2023-10-03	126	329	455	363	43	692	818	861	28.2875	2.35729	2	2022-12-20	2023-02-28							2023-02-07	2023-03-29								+	Chr. Hansen A/S	https://open.efsa.europa.eu/questions/EFSA-Q-2021-00643	11	1	964
Request for a scientific opinion on Vitamin D2 mushroom powder as a novel food (NF 2020/2226)			EFSA-Q-2020-00849	2024-06-12	Published	Novel Food Application	ON-8817	2020	2020-11-14	2020-12-22	2021-05-28	2024-04-30	2024-06-12	2024	2024-08-14	38	157	195	1068	43	1225	1263	1306	42.9076	3.57563	3	2021-07-16	2022-05-16	2023-07-21						2022-04-11	2023-05-10	2024-04-16							+	Luxidum GmbH	https://open.efsa.europa.eu/questions/EFSA-Q-2020-00849	11	3	1268
Request for a scientific opinion on Magnesium L-threonate as a novel food (NF 2021/2453)			EFSA-Q-2021-00203	2024-03-13	Published	Novel Food Application	ON-8656	2021	2021-03-24	2021-04-15	2021-07-22	2024-01-30	2024-03-13	2024	2023-12-05	22	98	120	922	43	1020	1042	1085	35.6468	2.97057	3	2022-01-27	2022-10-10	2023-02-28						2022-07-25	2023-02-09	2023-11-27							+	AIDP, Inc	https://open.efsa.europa.eu/questions/EFSA-Q-2021-00203	9	2	1063
Request for a scientific opinion on Ashitaba sap powder as a novel food (NF 2019/1247)			EFSA-Q-2019-00536	2024-03-11	Published	Novel Food Application	ON-8645	2019	2019-08-08	2019-08-22	2019-12-19	2024-02-01	2024-03-11	2024	2024-04-01	14	119	133	1505	39	1624	1638	1677	55.0965	4.59138	5	2020-04-08	2022-02-15	2023-04-27	2023-05-25	2023-09-12				2022-01-17	2022-04-12	2023-05-23	2023-08-23	2023-10-15					+	Japan Bio Science Laboratory Ltd	https://open.efsa.europa.eu/questions/EFSA-Q-2019-00536	20	1	1663
Request for a scientific opinion on Isomalto-oligosaccharide as a novel food (NF 2021/2469)			EFSA-Q-2021-00185	2024-02-05	Published	Novel Food Application	ON-8543	2021	2021-03-26	2021-03-29	2021-10-15	2023-12-14	2024-02-05	2024	2024-01-11	3	200	203	790	53	990	993	1046	34.3655	2.86379	1	2022-02-18								2022-06-24									+	BioNeutra North America Inc.	https://open.efsa.europa.eu/questions/EFSA-Q-2021-00185	11	2	1043
Request for a scientific opinion on Yarrowia lipolytica yeast biomass as a novel food (NF 2020/1908)			EFSA-Q-2020-00491	2024-01-31	Published	Novel Food Application	ON-8416	2020	2020-07-05	2020-07-06	2020-11-09	2023-10-26	2023-11-29	2023	2023-12-09	1	126	127	1081	34	1207	1208	1242	40.8049	3.40041	2	2021-03-16	2021-09-21							2021-07-16	2023-09-24								+	Skotan S.A.	https://open.efsa.europa.eu/questions/EFSA-Q-2020-00491	13	2	1304
Request for a scientific opinion on Monosodium salt of L-5-methyltetrahydrofolic acid as a novel food (NF 2020/2160)			EFSA-Q-2021-00079	2024-01-31	Published	Novel Food Application	ON-8417	2020	2020-11-12	2021-02-03	2021-06-28	2023-10-26	2023-11-29	2023	2023-11-26	83	145	228	850	34	995	1078	1112	36.5339	3.04449	7	2021-09-14	2022-01-28	2022-03-09	2022-11-04	2023-02-07	2023-05-26	2023-07-11		2022-01-10	2022-02-17	2022-09-02	2023-02-07	2023-05-03	2023-06-15	2023-08-09			+	Merck & Cie	https://open.efsa.europa.eu/questions/EFSA-Q-2021-00079	11	3	1092
Request for a scientific opinion on Helix Complex Snail Mucus (HSM) as a novel food (NF 2019/1077)			EFSA-Q-2019-00388	2024-01-24	Published	Novel Food Application	ON-8492	2019	2019-05-02	2019-06-19		2023-11-29	2024-01-24	2024		48		-43587		56	1624	1672	1728	56.7721	4.73101	8	2020-03-16	2020-05-04	2020-05-20	2020-06-12	2020-07-20	2021-08-09	2022-09-23	2023-07-07	2020-05-01	2020-05-04	2020-05-21	2020-07-02	2021-07-20	2022-09-05	2023-06-19	2023-08-03	2023-08-28	-	HELIXPHARMA S.R.L.	https://open.efsa.europa.eu/questions/EFSA-Q-2019-00388	22	2	1680
Request for a scientific opinion on Isomaltulose syrup (dried) (NF 2018/0330).			EFSA-Q-2018-00609	2024-01-22	Published	Novel Food Application	ON-8491	2018	2018-04-30	2018-07-26	2019-03-21	2023-11-29	2024-01-22	2024	2023-12-24	87	238	325	1714	54	1952	2039	2093	68.7639	5.73032	3	2019-07-05	2020-10-21	2023-06-19						2020-03-23	2021-02-22	2023-09-30							+	Evonik Creavis Gmbh	https://open.efsa.europa.eu/questions/EFSA-Q-2018-00609	28	3	2006
Application for modification of use of Xia Powder 435 as a novel food			EFSA-Q-2021-00551	2023-12-14	Published	Novel Food Application	ON-7904	2021	2021-07-26	2021-10-04	2022-03-23	2023-02-27	2023-04-20	2023	2023-06-20	70	170	240	341	52	511	581	633	20.7967	1.73306	4	2022-07-28	2022-10-18	2022-12-12	2023-01-20					2022-09-27	2022-11-21	2022-12-21	2023-01-24						+		https://open.efsa.europa.eu/questions/EFSA-Q-2021-00551	11	1	801
Request for a scientific opinion on Eurycoma longofolia (tongkat ali) root extract as a novel food (NF 2018/0169)			EFSA-Q-2018-00106	2023-12-07	Published	Novel Food Application	ON-6937	2016	2016-08-09	2018-02-09	2018-05-02	2021-10-27	2021-12-22	2021	2021-11-06	549	82	631	1274	56	1356	1905	1961	64.4271	5.36893	3	2018-05-25	2018-12-14	2019-09-27						2018-06-28	2019-08-20	2021-09-27							-	Biotropics Malaysia Berhad	https://open.efsa.europa.eu/questions/EFSA-Q-2018-00106	28	3	2127
Request for a scientific opinion on frozen and freeze-dried formulations of the lesser mealworm (Alphitobius diaperinus larva) as a novel food (NF 2018/0125)			EFSA-Q-2018-00282	2023-12-07	Published	Novel Food Application	ON-7325	2018	2018-01-07	2018-04-10	2018-07-17	2022-04-26	2022-07-04	2022	2022-04-27	93	98	191	1379	69	1477	1570	1639	53.848	4.48734	7	2018-11-20	2019-02-12	2019-05-29	2019-08-21	2019-09-04	2020-01-09	2020-06-11		2019-02-07	2019-02-22	2019-08-21	2019-08-21	2020-01-08	2020-06-10	2022-03-31			+	Protifarm Holding NV	https://open.efsa.europa.eu/questions/EFSA-Q-2018-00282	35	6	2067
Request for a scientific opinion on ÃŸ-Hydroxybutyrate salts (Sodium/Magnesium/Calcium) as a novel food (NF 2018/0291)			EFSA-Q-2018-00343	2023-12-07	Published	Novel Food Application	ON-7449	2018	2018-02-28	2018-04-30	2019-04-11	2022-07-01	2022-10-13	2022	2022-08-15	61	346	407	1177	104	1523	1584	1688	55.4579	4.62149	2	2019-07-01	2020-01-16							2019-11-25	2020-12-03								-	Pruvit Ventures, Inc.	https://open.efsa.europa.eu/questions/EFSA-Q-2018-00343	24	2	2047
Request for a scientific opinion on Calcidiol as a novel food (NF 2018/0402)			EFSA-Q-2018-00514	2023-12-07	Published	Novel Food Application	ON-6660	2018	2018-05-16	2018-06-21	2018-12-14	2021-05-25	2021-07-01	2021	2021-07-12	36	176	212	893	37	1069	1105	1142	37.5195	3.12663	7	2019-05-17	2019-11-22	2020-05-18	2020-12-18	2021-02-17	2021-03-31	2021-05-07		2019-09-30	2020-04-24	2020-11-27	2021-01-28	2021-03-11	2021-04-20	2021-05-10			-	DSM Nutritional Products Ltd.	https://open.efsa.europa.eu/questions/EFSA-Q-2018-00514	32	2	1995
Request for a scientific opinion on edible Jatropha curcas L. kernels (Chuta) as a novel food (NF 2018/0177)			EFSA-Q-2018-00542	2023-12-07	Published	Novel Food Application	ON-6998	2016	2016-08-29	2018-07-03	2018-10-19	2021-11-24	2022-01-21	2022	2021-12-02	673	108	781	1132	58	1240	1913	1971	64.7556	5.3963	7	2019-01-18	2019-07-26	2020-06-08	2020-08-06	2020-11-06	2021-02-12	2021-09-20		2019-06-18	2020-05-15	2020-07-16	2020-10-16	2020-11-27	2021-08-31	2021-09-29			+	JatroSolutions GmbH	https://open.efsa.europa.eu/questions/EFSA-Q-2018-00542	27	3	1983
Request for a scientific opinion on water lentil powder from Lemnaceae as a novel food (NF 2018/0430).			EFSA-Q-2018-00995	2023-12-07	Published	Novel Food Application	ON-6845	2017	2017-06-28	2018-11-30	2019-04-04	2021-09-14	2021-11-15	2021	2021-10-09	520	125	645	894	62	1019	1539	1601	52.5996	4.3833	7	2019-07-18	2019-11-14	2021-06-01	2020-04-08	2020-09-04	2020-12-04	2021-02-08		2019-09-27	2020-03-23	2021-07-06	2020-08-18	2020-11-21	2021-01-18	2021-05-05			-	Parabel Nutrition Inc.	https://open.efsa.europa.eu/questions/EFSA-Q-2018-00995	25	3	1833
Request for a scientific opinion on dried fruits of Synsepalum dulcificum as a novel food (NF 2018/0709).			EFSA-Q-2018-01032	2023-12-07	Published	Novel Food Application	ON-6600	2018	2018-11-14	2018-12-11	2019-03-26	2021-04-27	2021-06-11	2021	2021-05-20	27	105	132	763	45	868	895	940	30.883	2.57358	3	2019-10-18	2020-07-22	2020-08-14						2020-07-08	2020-07-27	2021-03-17							+	Baia Food Co. (Medicinal Gardens S.L.)	https://open.efsa.europa.eu/questions/EFSA-Q-2018-01032	22	1	1822
Request for a scientific opinion on whole seeds of oilseed rape as a novel food (NF 2018/0590).			EFSA-Q-2019-00033	2023-12-07	Published	Novel Food Application	ON-7706	2018	2018-09-14	2019-01-21	2019-05-29	2022-11-24	2023-01-12	2023	2022-12-06	129	128	257	1275	49	1403	1532	1581	51.9425	4.32854	4	2019-11-15	2020-11-20	2021-06-25	2022-04-29					2020-10-18	2021-06-05	2022-04-25	2022-10-24						-	Erik Tybirk	https://open.efsa.europa.eu/questions/EFSA-Q-2019-00033	32	4	1781
Request for a scientific opinion on Water lentil protein concentrate from a mixture of Lemna gibba and Lemna minor as a novel food (NF 2018/0801).			EFSA-Q-2019-00047	2023-12-07	Published	Novel Food Application	ON-7903	2018	2018-12-28	2019-01-28	2019-05-13	2023-02-28	2023-04-27	2023	2023-03-12	31	105	136	1387	58	1492	1523	1581	51.9425	4.32854	3	2019-09-11	2020-08-04	2021-10-14						2020-07-20	2021-08-20	2022-12-23							+	ABC Kroos B.V.	https://open.efsa.europa.eu/questions/EFSA-Q-2019-00047	24	3	1774
Request for a scientific opinion on extract of the microalgae Phaeodactylum tricornutum as a novel food (NF 2018/0626).			EFSA-Q-2019-00091	2023-12-07	Published	Novel Food Application	ON-8072	2018	2018-12-18	2019-02-12	2019-05-10	2023-05-24	2023-07-12	2023	2023-06-01	56	87	143	1475	49	1562	1618	1667	54.768	4.564	6	2019-11-22	2021-06-10	2021-10-14	2022-02-17	2022-05-13	2022-11-08			2021-05-31	2021-09-30	2022-02-09	2022-04-15	2022-11-07	2023-05-19				-	Microphyt	https://open.efsa.europa.eu/questions/EFSA-Q-2019-00091	25	6	1759
Request for a scientific opinion on whole and ground mealworms (Tenebrio molitor) larvae as a novel food (NF 2018/0802).			EFSA-Q-2019-00101	2023-12-07	Published	Novel Food Application	ON-6778	2018	2018-12-28	2019-02-15	2019-08-09	2021-07-07	2021-08-25	2021	2021-08-03	49	175	224	698	49	873	922	971	31.9014	2.65845	5	2019-10-15	2020-04-21	2021-02-12	2021-05-20	2021-06-21				2020-01-17	2021-01-13	2021-05-14	2021-05-21	2021-06-24					+	Fair Insects BV (A Protix Company)	https://open.efsa.europa.eu/questions/EFSA-Q-2019-00101	26	5	1756
Request for a scientific opinion on Whole and ground Grasshoppers (Locusta migratoria) as a novel food (NF 2018/0803).			EFSA-Q-2019-00115	2023-12-07	Published	Novel Food Application	ON-6667	2018	2018-12-28	2019-02-22	2019-08-09	2021-05-25	2021-07-02	2021	2021-06-29	56	168	224	655	38	823	879	917	30.1273	2.51061	3	2020-08-31	2020-11-16	2021-02-12						2020-09-21	2021-01-16	2021-04-13							+	Fair Insects BV (A Protix Company)	https://open.efsa.europa.eu/questions/EFSA-Q-2019-00115	27	4	1749
Request for a scientific opinion on Whole and ground crickets (Acheta domesticus) as a novel food (NF 2018/0804).			EFSA-Q-2019-00121	2023-12-07	Published	Novel Food Application	ON-6779	2018	2018-12-17	2019-02-27	2019-09-04	2021-07-07	2021-08-17	2021	2021-07-12	72	189	261	672	41	861	933	974	32	2.66667	5	2019-10-11	2020-03-12	2021-01-18	2021-04-22	2021-06-16				2020-01-17	2020-10-12	2021-04-06	2021-05-07	2021-06-18					+	Fair Insects BV (A Protix Company)	https://open.efsa.europa.eu/questions/EFSA-Q-2019-00121	25	5	1744
Request for a scientific opinion on Calcium Fructoborate as a novel food (NF 2019/0998)			EFSA-Q-2019-00240	2023-12-07	Published	Novel Food Application	ON-6661	2019	2019-03-25	2019-04-08	2019-07-10	2021-05-25	2021-07-05	2021	2021-08-13	14	93	107	685	41	778	792	833	27.3676	2.28063	5	2019-12-19	2020-08-05	2021-02-08	2021-03-29	2021-04-19				2020-07-17	2021-01-19	2021-03-12	2021-04-06	2021-04-27					+	VDF FutureCeuticals, Inc.	https://open.efsa.europa.eu/questions/EFSA-Q-2019-00240	28	1	1704
Request for a scientific opinion on Schizochytrium sp. oil as a novel food (NF 2019/1213)			EFSA-Q-2019-00548	2023-12-07	Published	Novel Food Application	ON-7083	2019	2019-07-18	2019-08-28	2019-10-15	2021-12-16	2022-01-31	2022	2022-01-02	41	48	89	793	46	841	882	928	30.4887	2.54073	3	2020-01-20	2020-12-11	2021-04-22						2020-07-01	2021-02-18	2021-09-07							-	Bioplus Life Sciences	https://open.efsa.europa.eu/questions/EFSA-Q-2019-00548	22	3	1562
Request for a scientific opinion on UV-treated mushrooms (Agaricus bisporus) as a novel food (NF 2019/1237)			EFSA-Q-2019-00550	2023-12-07	Published	Novel Food Application	ON-6516	2019	2019-07-29	2019-08-29	2020-01-24	2021-02-24	2021-04-08	2021	2021-07-10	31	148	179	397	43	545	576	619	20.3368	1.69473	4	2020-05-08	2020-11-26	2020-12-23	2021-01-15					2020-11-05	2020-12-03	2021-01-07	2021-01-26						+	MBio, Monaghan Mushrooms	https://open.efsa.europa.eu/questions/EFSA-Q-2019-00550	19	1	1561
Request for a scientific opinion on defatted whole cricket (Acheta domesticus) powder as a novel food (NF 2019/1227)			EFSA-Q-2019-00589	2023-12-07	Published	Novel Food Application	ON-7258	2019	2019-07-24	2019-09-10	2020-07-08	2022-03-23	2022-05-13	2022	2022-04-21	48	302	350	623	51	925	973	1024	33.6427	2.80356	3	2020-10-23	2021-07-22	2022-02-01						2021-07-01	2021-12-08	2022-02-24							+	CRICKET ONE CO., LTD	https://open.efsa.europa.eu/questions/EFSA-Q-2019-00589	16	3	1549
Request for a scientific opinion on paramylon as a novel food (NF 2019/1261)			EFSA-Q-2019-00593	2023-12-07	Published	Novel Food Application	ON-7995	2019	2019-08-15	2019-09-09	2021-04-23	2023-03-28	2023-05-26	2023	2023-04-25	25	592	617	704	59	1296	1321	1380	45.3388	3.77823	2	2021-10-15	2023-02-17							2022-12-20	2023-03-15								+		https://open.efsa.europa.eu/questions/EFSA-Q-2019-00593	10	2	1550
Request for a scientific opinion on 3-fucosyllactose as a novel food (NF 2019/1321)			EFSA-Q-2019-00666	2023-12-07	Published	Novel Food Application	ON-6662	2019	2019-10-01	2019-10-23	2020-01-29	2021-05-25	2021-06-30	2021	2021-06-07	22	98	120	482	36	580	602	638	20.961	1.74675	3	2020-06-09	2020-11-16	2021-02-12						2020-09-21	2021-01-16	2021-04-13							+	deSter BVBA	https://open.efsa.europa.eu/questions/EFSA-Q-2019-00666	21	3	1506
Request for a scientific opinion on an Aqueous ethanolic extract of Labisia pumila as a novel food (NF 2019/1337)			EFSA-Q-2019-00694	2023-12-07	Published	Novel Food Application	ON-7611	2019	2019-10-07	2019-10-31	2020-04-14	2022-09-28	2022-11-10	2022	2022-11-13	24	166	190	897	43	1063	1087	1130	37.1253	3.09377	3	2020-08-27	2021-04-23	2022-07-21						2021-04-06	2022-06-13	2022-08-25							+	Orchid Life Sdn Bhd	https://open.efsa.europa.eu/questions/EFSA-Q-2019-00694	19	3	1498
Request for a scientific opinion on Wolffia globosa powder as a novel food (NF 2019/1223)			EFSA-Q-2019-00695	2023-12-07	Published	Novel Food Application	ON-6938	2019	2019-09-24	2019-11-04	2020-05-25	2021-10-27	2021-12-22	2021	2022-01-22	41	203	244	520	56	723	764	820	26.9405	2.24504	5	2020-07-21	2020-10-21	2021-01-15	2021-03-30	2021-06-09				2020-10-01	2020-12-08	2021-03-22	2021-05-20	2021-06-23					-	Hinoman Ltd	https://open.efsa.europa.eu/questions/EFSA-Q-2019-00695	16	1	1494
Request for a scientific opinion on UV-treated powder of whole yellow mealworm (Tenebrio molitor) larvae (NF 2019/1142)			EFSA-Q-2019-00748	2023-12-07	Published	Novel Food Application	ON-8009	2019	2019-03-16	2019-11-21	2020-06-15	2023-03-28	2023-06-01	2023	2023-04-02	250	207	457	1016	65	1223	1473	1538	50.5298	4.21081	4	2020-11-23	2021-07-23	2021-11-23	2022-05-13					2021-07-02	2021-10-12	2022-04-21	2023-03-08						+	Nutri'Earth	https://open.efsa.europa.eu/questions/EFSA-Q-2019-00748	18	4	1477
Request for a scientific opinion on Antrodia camphorata mycelia powder as a novel food (NF 2018/0329)			EFSA-Q-2019-00759	2023-12-07	Published	Novel Food Application	ON-7380	2018	2018-11-05	2019-11-29	2020-05-08	2022-05-18	2022-06-29	2022	2022-06-05	389	161	550	740	42	901	1290	1332	43.7618	3.64682	2	2020-07-17	2021-03-17							2020-12-21	2021-11-02								+	Golden Biotechnology Corp.	https://open.efsa.europa.eu/questions/EFSA-Q-2019-00759	18	2	1469
Request for a scientific opinion on Pasteurised Akkermansia muciniphila as a novel food (NF 2019/1366)			EFSA-Q-2019-00767	2023-12-07	Published	Novel Food Application	ON-6780	2019	2019-10-24	2019-12-03		2021-07-07	2021-09-01	2021	2021-07-26	40		-43762		56	582	622	678	22.2752	1.85626	3	2020-09-23	2020-12-15	2021-02-15						2020-11-20	2021-01-15	2021-04-30							+	A-Mansia Biotech S.A.	https://open.efsa.europa.eu/questions/EFSA-Q-2019-00767	19	3	1465
Request for a scientific opinion on pea and rice protein fermented by Shiitake mushroom (Lentinula edodes) mycelia as a novel food (NF 2019/1459)			EFSA-Q-2020-00040	2023-12-07	Published	Novel Food Application	ON-7205	2019	2019-12-12	2020-01-13		2022-02-28	2022-04-06	2022	2022-06-22	32		-43811		37	777	809	846	27.7947	2.31622	2	2020-07-28	2021-09-20							2021-09-10	2022-01-10								+	MycoTechnology, Inc.	https://open.efsa.europa.eu/questions/EFSA-Q-2020-00040	15	2	1424
Request for a scientific opinion on tetrahydrocurcuminoids from turmeric (Curcuma longa) as a novel food (NF 2020/1526)			EFSA-Q-2020-00111	2023-12-07	Published	Novel Food Application	ON-6936	2020	2020-02-03	2020-02-03	2020-07-29	2021-10-27	2021-12-22	2021	2021-11-26	0	177	177	455	56	632	632	688	22.6037	1.88364	2	2020-11-20	2021-07-23							2021-05-05	2021-09-10								+	Sabinsa Europe GmbH	https://open.efsa.europa.eu/questions/EFSA-Q-2020-00111	14	2	1403
Request for a scientific opinion on IHAT (Iron Hydroxide Adipate Tartrate) as a novel fod (NF 2019/1417)			EFSA-Q-2020-00200	2023-12-07	Published	Novel Food Application	ON-6935	2019	2019-12-09	2020-03-06	2020-07-01	2021-10-27	2021-12-10	2021	2021-11-19	88	117	205	483	44	600	688	732	24.0493	2.00411	3	2020-08-07	2021-01-27	2021-06-18						2020-08-26	2021-05-05	2021-05-05							+	Nemysis Ltd	https://open.efsa.europa.eu/questions/EFSA-Q-2020-00200	18	3	1371
Request for a scientific opinion on Galacto-oligosaccharide as a novel food (NF 2020/1607)			EFSA-Q-2020-00211	2023-12-07	Published	Novel Food Application	ON-6384	2020	2020-03-03	2020-03-11	2020-06-18	2020-12-17	2021-01-27	2021	2021-03-15	8	99	107	182	41	281	289	330	10.8419	0.903491	0																		+	Yakult Pharmaceutical Industry Co., Ltd.	https://open.efsa.europa.eu/questions/EFSA-Q-2020-00211	14	0	1366
Request for a scientific opinion on dried coffee husk (Cascara) from Coffea arabica L. as a novel food (NF 2018/0192)			EFSA-Q-2020-00229	2023-12-07	Published	Novel Food Application	ON-7085	2020	2020-02-06	2020-03-12	2020-09-07	2021-12-16	2022-02-25	2022	2022-03-30	35	179	214	465	71	644	679	750	24.6407	2.05339	1	2021-02-12								2021-12-08									+	Panama Varietals GmbH	https://open.efsa.europa.eu/questions/EFSA-Q-2020-00229	16	1	1365
Request for a scientific opinion on Zinc L-carnosine as a novel food (NF 2019/1090)			EFSA-Q-2020-00263	2023-12-07	Published	Novel Food Application	ON-7332	2019	2019-12-04	2020-03-19	2020-07-27	2022-04-29	2022-06-10	2022	2022-06-15	106	130	236	641	42	771	877	919	30.193	2.51608	2	2020-10-16	2021-02-15							2020-12-14	2022-02-09								-	Hamari Chemicals, Ltd	https://open.efsa.europa.eu/questions/EFSA-Q-2020-00263	17	2	1358
Request for a scientific opinion on Mung bean protein as a novel food (NF 2020/1651)			EFSA-Q-2020-00284	2023-12-07	Published	Novel Food Application	ON-6846	2020	2020-03-10	2020-04-15	2020-08-06	2021-09-14	2021-10-20	2021	2021-11-04	36	113	149	404	36	517	553	589	19.3511	1.61259	2	2020-11-20	2021-06-25							2021-03-26	2021-08-23								+	Eat Just, Inc.	https://open.efsa.europa.eu/questions/EFSA-Q-2020-00284	14	2	1331
Request for a scientific opinion on Nicotinamide Riboside chloride as a novel food (NF 2020/1613)			EFSA-Q-2020-00289	2023-12-07	Published	Novel Food Application	ON-6843	2020	2020-03-02	2020-04-17	2020-06-08	2021-09-14	2021-11-12	2021	2021-09-15	46	52	98	463	59	515	561	620	20.3696	1.69747	3	2020-10-23	2021-01-08	2021-02-02						2020-12-22	2021-02-09	2021-03-13							+	ChromaDex Inc.	https://open.efsa.europa.eu/questions/EFSA-Q-2020-00289	20	3	1329
Request for a scientific opinion on 3-Fucosyllactose (3-FL) as a novel food (NF 2020/1620)			EFSA-Q-2020-00309	2023-12-07	Published	Novel Food Application	ON-7329	2020	2020-03-07	2020-06-04	2020-09-23	2022-04-29	2022-05-25	2022	2022-05-18	89	111	200	583	26	694	783	809	26.5791	2.21492	1	2020-12-14								2021-11-11									+	Chr. Hansen A/S	https://open.efsa.europa.eu/questions/EFSA-Q-2020-00309	14	1	1281
Request for a scientific opinion on UV-treated bakerâ€™s yeast (Saccharomyces cerevisiae) as a novel food (NF 2020/1778)			EFSA-Q-2020-00393	2023-12-07	Published	Novel Food Application	ON-6602	2020	2020-05-15	2020-05-19		2021-04-28	2021-07-01	2021	2021-04-30	4		-43966		64	344	348	412	13.5359	1.12799	1	2021-03-19								2021-04-15									+	Lallemand Inc.	https://open.efsa.europa.eu/questions/EFSA-Q-2020-00393	12	1	1297
Request for a scientific opinion on Vitamin D2 mushroom powder as a novel food (NF 2019/1471)			EFSA-Q-2020-00417	2023-12-07	Published	Novel Food Application	ON-7326	2020	2020-02-21	2020-06-02	2021-02-05	2022-04-26	2022-06-10	2022	2022-07-31	102	248	350	445	45	693	795	840	27.5975	2.29979	2	2021-05-12	2022-02-22							2022-01-07	2022-03-09								+	Monterey Mushrooms Inc.	https://open.efsa.europa.eu/questions/EFSA-Q-2020-00417	10	2	1283
Request for a scientific opinion on cetylated fatty acids as a novel food (NF 2020/1828)			EFSA-Q-2020-00422	2023-12-07	Published	Novel Food Application	ON-6670	2020	2020-06-04	2020-06-04		2021-05-26	2021-07-21	2021	2021-07-05	0		-43986		56	356	356	412	13.5359	1.12799	2	2020-10-06	2021-02-12							2020-10-16	2021-04-23								+	Pharmanutra S.p.A.	https://open.efsa.europa.eu/questions/EFSA-Q-2020-00422	15	2	1281
Request for a scientific opinion on Cellobiose as a novel food (NF 2020/1805)			EFSA-Q-2020-00465	2023-12-07	Published	Novel Food Application	ON-7596	2020	2020-05-28	2020-06-26	2020-09-23	2022-09-28	2023-01-13	2023	2023-02-01	29	89	118	735	107	824	853	960	31.54	2.62834	2	2021-01-18	2022-02-18							2021-07-05	2022-04-13								+	SAVANNA Ingredients GmbH	https://open.efsa.europa.eu/questions/EFSA-Q-2020-00465	16	2	1259
Request for a scientific opinion on Galacto-oligosaccharide (NF 2019/1154)			EFSA-Q-2020-00466	2023-12-07	Published	Novel Food Application	ON-6844	2019	2019-11-09	2020-06-29	2020-12-21	2021-09-14	2021-10-27	2021	2021-09-17	233	175	408	267	43	442	675	718	23.5893	1.96578	0																		+	Sharda CropChem Ltd	https://open.efsa.europa.eu/questions/EFSA-Q-2020-00466	11	0	1256
Request for a scientific opinion on Bovine milk osteopontin as a novel food (NF 2020/1698)			EFSA-Q-2020-00475	2023-12-07	Published	Novel Food Application	ON-7137	2020	2020-03-27	2020-06-30	2020-10-09	2022-01-26	2022-05-06	2022	2022-02-06	95	101	196	474	100	575	670	770	25.2977	2.10815	1	2021-06-23								2022-01-24									+	Arla Foods Ingredients	https://open.efsa.europa.eu/questions/EFSA-Q-2020-00475	15	1	1255
Request for a scientific opinion on Apple fruit cell culture extract as a novel food (NF 2020/1621)			EFSA-Q-2020-00488	2023-12-07	Published	Novel Food Application	ON-8065	2020	2020-04-14	2020-07-01	2020-12-03	2023-05-24	2023-07-26	2023	2023-06-02	78	155	233	902	63	1057	1135	1198	39.3593	3.27995	3	2021-06-23	2022-11-15		2023-05-09					2022-09-22	2023-04-13		2023-05-19						+	Mibelle Group Biochemistry	https://open.efsa.europa.eu/questions/EFSA-Q-2020-00488	12	2	1254
Request for a scientific opinion on Iron milk proteinate (IMP) as a novel food (NF 2020/1866)			EFSA-Q-2020-00492	2023-12-07	Published	Novel Food Application	ON-7549	2020	2020-06-15	2020-07-06	2020-10-09	2022-08-04	2022-09-16	2022	2022-09-17	21	95	116	664	43	759	780	823	27.039	2.25325	3	2021-03-17	2021-09-23	2022-01-28						2021-08-17	2022-01-11	2022-07-22							+	SociÃ©tÃ© des Produits NestlÃ© S.A.	https://open.efsa.europa.eu/questions/EFSA-Q-2020-00492	18	3	1249
Request for a scientific opinion on 2ï¿½-Fucosyllactose (2ï¿½-FL) as a novel food (NF 2020/1825)			EFSA-Q-2020-00500	2023-12-07	Published	Novel Food Application	ON-7647	2020	2020-05-29	2020-07-13	2020-10-13	2022-10-26	2022-12-14	2022	2022-12-13	45	92	137	743	49	835	880	929	30.5216	2.54346	2	2021-02-15	2022-06-21							2022-05-26	2022-09-15								+	Advanced Protein Technologies Corp.	https://open.efsa.europa.eu/questions/EFSA-Q-2020-00500	14	2	1242
Request for a scientific opinion on Lemna minor (and Lemna gibba) whole plant material as a novel food (NF 2020/1757)			EFSA-Q-2020-00512	2023-12-07	Published	Novel Food Application	ON-7598	2020	2020-05-20	2020-07-17	2020-10-27	2022-09-28	2022-11-30	2022	2022-10-07	58	102	160	701	63	803	861	924	30.3573	2.52977	6	2021-02-15	2021-01-06	2021-08-18	2021-09-28	2022-01-19	2022-05-13			2021-12-05	2021-07-30	2021-07-09	2021-11-30	2022-04-22	2022-06-20				-	Wageningen Plant Research	https://open.efsa.europa.eu/questions/EFSA-Q-2020-00512	14	2	1238
Request for a scientific opinion on Beta-lactoglobulin as a novel food (NF 2020/1707)			EFSA-Q-2020-00538	2023-12-07	Published	Novel Food Application	ON-7204	2020	2020-07-01	2020-07-30	2020-11-05	2022-02-28	2022-04-08	2022	2022-04-23	29	98	127	480	39	578	607	646	21.2238	1.76865	2	2021-03-16	2021-11-18							2021-08-30	2022-02-23								+	Arla Foods Ingredients	https://open.efsa.europa.eu/questions/EFSA-Q-2020-00538	15	2	1225
Request for a scientific opinion on 6'-Sialyllactose (6'-SL) as a novel food (NF 2020/1801)			EFSA-Q-2020-00623	2023-12-07	Published	Novel Food Application	ON-7645	2020	2020-05-15	2020-09-22	2020-12-11	2022-10-26	2022-12-07	2022	2022-11-16	130	80	210	684	42	764	894	936	30.7515	2.56263	1	2021-04-22								2022-07-01									+	Chr. Hansen A/S	https://open.efsa.europa.eu/questions/EFSA-Q-2020-00623	12	1	1171
Request for a scientific opinion on 3'-Sialyllactose (3'-SL) (NF 2020/1794)			EFSA-Q-2020-00625	2023-12-07	Published	Novel Food Application	ON-7331	2020	2020-05-13	2020-09-22	2020-12-18	2022-04-29	2022-05-25	2022	2022-06-21	132	87	219	497	26	584	716	742	24.3778	2.03149	1	2021-04-22								2022-01-27									+	Chr. Hansen A/S	https://open.efsa.europa.eu/questions/EFSA-Q-2020-00625	12	1	1171
Request for a scientific opinion on Lacto-N-tetraose (LNT) as a novel food (NF 2020/1809)			EFSA-Q-2020-00630	2023-12-07	Published	Novel Food Application	ON-7242	2020	2020-05-21	2020-09-25	2021-01-27	2022-03-23	2022-05-16	2022	2022-04-22	127	124	251	420	54	544	671	725	23.8193	1.98494	1	2021-05-12								2021-11-05									+	Chr. Hansen A/S	https://open.efsa.europa.eu/questions/EFSA-Q-2020-00630	10	1	1168
Request for a scientific opinion on Yarrowia lipolytica yeast biomass as a novel food (NF 2020/1950)			EFSA-Q-2020-00655	2023-12-07	Published	Novel Food Application	ON-7450	2017	2017-04-10	2020-10-08	2020-12-21	2022-07-01	2022-07-28	2022	2022-09-05	1277	74	1351	557	27	631	1908	1935	63.5729	5.29774	1	2018-07-24								2018-10-23									+	Skotan S.A.	https://open.efsa.europa.eu/questions/EFSA-Q-2020-00655	14	2	1155
Request for a scientific opinion on Galacto-oligosaccharide (GOS) as a novel food (NF 2020/1606)			EFSA-Q-2020-00747	2023-12-07	Published	Novel Food Application	ON-7203	2020	2020-06-29	2020-11-17	2021-07-12	2022-02-28	2022-03-30	2022	2022-04-16	141	237	378	231	30	468	609	639	20.9938	1.74949	1	2021-12-13								2021-12-17									+	GLNP Life Sciences B.V.	https://open.efsa.europa.eu/questions/EFSA-Q-2020-00747	9	1	1115
Request for a scientific opinion on Barley Rice Protein as a novel food (NF 2020/2195)			EFSA-Q-2020-00806	2023-12-07	Published	Novel Food Application	ON-8064	2020	2020-11-20	2020-12-03	2021-06-10	2023-05-24	2023-09-01	2023	2023-08-06	13	189	202	713	100	902	915	1015	33.347	2.77892	3	2021-10-15	2022-07-18		2023-03-22					2022-07-08	2023-02-23		2023-04-14						+		https://open.efsa.europa.eu/questions/EFSA-Q-2020-00806	10	3	1099
Request for a scientific opinion on Schizochytrium sp. oil as a novel food (NF 2020/2242)			EFSA-Q-2020-00850	2023-12-07	Published	Novel Food Application	ON-8414	2019	2020-12-17	2020-12-22	2021-04-21	2023-10-26	2023-12-04	2023	2023-11-20	5	120	125	918	39	1038	1043	1082	35.5483	2.96235	3	2021-07-23	2021-12-14	2022-11-18						2021-11-01	2022-09-08	2023-09-13							+	TK Biohealth Co., Ltd.	https://open.efsa.europa.eu/questions/EFSA-Q-2020-00850	11	3	1080
Request for a scientific opinion on 2â€²-Fucosyllactose as a novel food (NF 2019/1350)			EFSA-Q-2021-00088	2023-12-07	Published	Novel Food Application	ON-7257	2019	2019-10-21	2021-02-16	2021-06-10	2022-03-23	2022-05-04	2022	2022-05-31	484	114	598	286	42	400	884	926	30.423	2.53525	0																		+	Glycom A/S	https://open.efsa.europa.eu/questions/EFSA-Q-2021-00088	9	0	1024
Request for a scientific opinion on Lacto-N-neotetraose as a novel food (NF 2019/1359)			EFSA-Q-2021-00089	2023-12-07	Published	Novel Food Application	ON-7256	2019	2019-10-21	2021-02-16	2021-06-10	2022-03-23	2022-05-04	2022	2022-05-31	484	114	598	286	42	400	884	926	30.423	2.53525	0																		+	Glycom A/S	https://open.efsa.europa.eu/questions/EFSA-Q-2021-00089	9	0	1024
Request for a scientific opinion on Lacto-N-tetraose (LNT) as a novel food (NF 2019/1456)			EFSA-Q-2021-00090	2023-12-07	Published	Novel Food Application	ON-7140	2019	2019-12-17	2021-02-16	2021-06-16	2022-01-26	2022-03-03	2022	2022-03-16	427	120	547	224	36	344	771	807	26.5133	2.20945	0																		+	Glycom A/S	https://open.efsa.europa.eu/questions/EFSA-Q-2021-00090	9	0	1024
Request for a scientific opinion on 2â€™-Fucosyllactose / difucosyllactose mixture as a novel food (NF 2019/1457)			EFSA-Q-2021-00091	2023-12-07	Published	Novel Food Application	ON-7139	2019	2019-12-17	2021-02-16	2021-06-16	2022-01-26	2022-03-03	2022	2022-03-16	427	120	547	224	36	344	771	807	26.5133	2.20945	0																		+	Glycom A/S	https://open.efsa.europa.eu/questions/EFSA-Q-2021-00091	9	0	1024
Request for a scientific opinion on Schizochytrium sp. oil as a novel food (NF 2021/2445)			EFSA-Q-2021-00168	2023-12-07	Published	Novel Food Application	ON-8415	2021	2021-03-19	2021-03-24	2021-07-12	2023-10-26	2023-12-04	2023	2023-11-28	5	110	115	836	39	946	951	990	32.5257	2.71047	4	2021-10-15	2022-03-18	2022-09-23	2023-02-17					2022-03-02	2022-08-05	2023-01-10	2023-09-13						+		https://open.efsa.europa.eu/questions/EFSA-Q-2021-00168	12	4	988
Request for a scientific opinion on Lacto-N-fucopentaose I / 2'-fucosyllactose mixture (LNFP-I / 2'-FL) as a novel food (NF 2021/2371)			EFSA-Q-2021-00170	2023-12-07	Published	Novel Food Application	ON-8412	2021	2021-03-01	2021-03-24	2021-07-01	2023-10-26	2023-12-01	2023		23	99	122	847	36	946	969	1005	33.0185	2.75154	4	2021-10-15	2022-05-20	2023-01-05	2023-05-12					2022-02-02	2023-01-05	2023-04-19	2023-06-07						+	Glycom A/S	https://open.efsa.europa.eu/questions/EFSA-Q-2021-00170	8	1	988
Request for a scientific opinion on 3-Fucosyllactose (3-FL) as a novel food (NF 2021/2463)			EFSA-Q-2021-00354	2023-12-07	Published	Novel Food Application	ON-8026	2021	2021-03-25	2021-06-18	2021-10-04	2023-04-27	2023-06-08	2023	2023-08-06	85	108	193	570	42	678	763	805	26.4476	2.20397	1	2022-03-18								2023-03-31									+	Glycom A/S	https://open.efsa.europa.eu/questions/EFSA-Q-2021-00354	8	1	902
Request for a scientific opinion on 3â€²-Sialyllactose (3'-SL) sodium salt as a novel food (NF 2021/2457)			EFSA-Q-2021-00445	2023-12-07	Published	Novel Food Application	ON-8224	2021	2021-03-25	2021-08-06	2021-12-07	2023-08-03	2023-09-21	2023		134	123	257	604	49	727	861	910	29.8973	2.49144	1	2022-07-21								2023-07-21									+	Kyowa Hakko Bio Co., Ltd.	https://open.efsa.europa.eu/questions/EFSA-Q-2021-00445	8	1	853
Request for a scientific opinion on 6'-Sialyllactose (6'-SL) sodium salt as a novel food (NF 2021/2458)			EFSA-Q-2021-00447	2023-12-07	Published	Novel Food Application	ON-8025	2021	2021-03-26	2021-08-06	2021-12-07	2023-04-27	2023-06-08	2023	2023-06-01	133	123	256	506	42	629	762	804	26.4148	2.20123	1	2022-07-21								2023-04-14									+	Kyowa Hakko Bio Co., Ltd.	https://open.efsa.europa.eu/questions/EFSA-Q-2021-00447	8	1	853
Safety of a change in specifications of the novel food oleoresin from Haematococcus pluvialis			EFSA-Q-2022-00588	2023-12-07	Published	Novel Food Application	ON-8338	2022	2022-06-20	2022-09-26	2023-01-12	2023-09-26	2023-11-08	2023		98	108	206	257	43	365	463	506	16.6242	1.38535	0																		+	AstaReal AB	https://open.efsa.europa.eu/questions/EFSA-Q-2022-00588	8	0	437
Request for a scientific opinion on dried mealworms (Tenebrio molitor) as a novel food (NF 2018/0241)			EFSA-Q-2018-00262	2020-11-24	Published	Novel Food Authorisation	ON-6343	2018	2018-02-13	2018-03-21	2018-07-03	2020-11-24	2021-01-13	2021	2020-12-21	36	104	140	875	50	979	1015	1065	34.9897	2.91581	6	2018-11-20	2019-01-07	2019-04-04	2019-06-28	2020-03-20	2020-10-15			2019-01-02	2019-02-22	2019-06-14	2020-03-18	2020-09-11	2020-11-17				+	SAS EAP Group - Micronutris	https://open.efsa.europa.eu/questions/EFSA-Q-2018-00262	13	6	979
Request for a scientific opinion on Schizochytrium sp. oil as a novel food (NF 2019/0825).			EFSA-Q-2019-00187	2020-11-24	Published	Novel Food Authorisation	ON-6344	2019	2019-01-23	2019-03-14	2019-05-13	2020-11-24	2021-01-18	2021	2020-11-28	50	60	110	561	55	621	671	726	23.8522	1.98768	1	2019-11-18								2020-09-07									+	Nutraveris on behalf of Fermentalg	https://open.efsa.europa.eu/questions/EFSA-Q-2019-00187	8	1	621
Request for a scientific opinion on Schizochytrium sp. oil as a novel food (NF 2019/1046)			EFSA-Q-2019-00323	2020-11-24	Published	Novel Food Authorisation	ON-6345	2019	2019-04-15	2019-05-13	2019-07-10	2020-11-24	2021-01-18	2021	2020-12-19	28	58	86	503	55	561	589	644	21.1581	1.76318	1	2019-12-20								2020-09-03									+	Nutraveris on behalf of Fermentalg	https://open.efsa.europa.eu/questions/EFSA-Q-2019-00323	8	1	561
Request for a scientific opinion on Cistanche tubulosa extract as a novel food (NF 2019/1318)			EFSA-Q-2019-00812	2020-11-24	Published	Novel Food Authorisation	ON-6346	2019	2019-10-01	2019-12-20	2020-05-29	2020-11-24	2021-01-15	2021	2021-02-23	80	161	241	179	52	340	420	472	15.5072	1.29227	0																		-	SINPHAR TIAN-LI PHARMACEUTICAL	https://open.efsa.europa.eu/questions/EFSA-Q-2019-00812	7	0	340
Request for a scientific opinion on Hovenia Dulcis Fruit Extract as a novel food (NF 2018/0328)			EFSA-Q-2018-00279	2020-11-17	Published	Novel Food Authorisation	ON-6196	2014	2014-04-28	2018-03-28	2018-10-19	2020-06-30	2020-08-28	2020	2020-08-12	1430	205	1635	620	59	825	2255	2314	76.0246	6.33539	4	2019-01-18	2019-03-08	2019-03-11	2019-05-29					2019-03-07	2019-03-11	2019-03-12	2020-05-04						-	Hovenia Dulcis AB	https://open.efsa.europa.eu/questions/EFSA-Q-2018-00279	11	4	965
Request for a scientific opinion on Lacto-N-neotetraose as a novel food (NF 2019/1152)			EFSA-Q-2019-00448	2020-10-22	Published	Novel Food Authorisation	ON-6305	2019	2019-06-23	2019-07-16	2020-01-17	2020-10-22	2020-11-19	2020	2021-02-04	23	185	208	279	28	464	487	515	16.9199	1.40999	3	2020-04-15	2020-06-30	2020-07-21						2020-06-18	2020-07-14	2020-08-07							+	Jennewein Biotechnologie GmbH	https://open.efsa.europa.eu/questions/EFSA-Q-2019-00448	8	1	464
Request for a scientific opinion on Rapeseed powder from Brassica rapa L. and Brassica napus L as a novel food (NF 2018/0768).			EFSA-Q-2019-00213	2020-10-15	Published	Novel Food Authorisation	ON-6197	2018	2018-12-31	2019-03-26	2019-06-19	2020-06-30	2020-07-30	2020	2020-08-12	85	85	170	377	30	462	547	577	18.9569	1.57974	2	2019-12-20	2020-03-13							2020-02-26	2020-06-03								+	Avena Nordic Grain Oy	https://open.efsa.europa.eu/questions/EFSA-Q-2019-00213	9	2	569
Request for a scientific opinion on Schizochytrium sp. oil as a novel food (NF 2019/0983)			EFSA-Q-2019-00306	2020-10-15	Published	Novel Food Authorisation	ON-6242	2019	2019-03-14	2019-05-03	2019-06-24	2020-08-31	2020-10-19	2020	2020-10-20	50	52	102	434	49	486	536	585	19.2197	1.60164	1	2019-11-18								2020-06-19									+	Progress Biotech BV	https://open.efsa.europa.eu/questions/EFSA-Q-2019-00306	8	1	531
Request for a scientific opinion on extract derived from Panax notoginseng and Astragalus membranaceus (AstraGinÂ®) as a novel food (NF 2018/0284)			EFSA-Q-2018-00557	2020-03-25	Published	Novel Food Authorisation	ON-6099	2018	2018-06-08	2018-07-11	2018-10-22	2020-03-24	2020-05-13	2020	2020-03-25	33	103	136	519	50	622	655	705	23.1622	1.93018	2	2019-03-06	2019-08-30							2019-11-11	2020-01-23								+	NuLiv Science	https://open.efsa.europa.eu/questions/EFSA-Q-2018-00557	9	2	623
Request for a scientific opinion on dried whole cell Euglena as a novel food (NF 2018/0669).			EFSA-Q-2019-00043	2020-03-25	Published	Novel Food Authorisation	ON-6100	2018	2018-12-20	2019-01-24	2019-05-13	2020-03-25	2020-05-14	2020	2020-04-09	35	109	144	317	50	426	461	511	16.7885	1.39904	1	2019-07-18								2019-09-18									+	Kemin Foods L.C	https://open.efsa.europa.eu/questions/EFSA-Q-2019-00043	8	1	426
Request for a scientific opinion on 6â€™-Sialyllactose (6â€™-SL) as a novel food (NF 2019/0881).			EFSA-Q-2019-00169	2020-03-25	Published	Novel Food Authorisation	ON-6097	2019	2019-01-31	2019-03-13	2019-05-16	2020-03-23	2020-05-14	2020	2020-06-19	41	64	105	312	52	376	417	469	15.4086	1.28405	2	2019-09-12	2019-12-16							2019-12-02	2020-01-20								+	Glycom A/S	https://open.efsa.europa.eu/questions/EFSA-Q-2019-00169	8	1	378
Request for a scientific opinion on 3â€™-sialyllactose sodium salt (3â€™-SL) as a novel food (NF 2019/0957).			EFSA-Q-2019-00204	2020-03-25	Published	Novel Food Authorisation	ON-6098	2019	2019-02-28	2019-03-25	2019-06-12	2020-03-25	2020-05-14	2020	2020-07-16	25	79	104	287	50	366	391	441	14.4887	1.20739	2	2019-09-12	2019-12-16							2019-12-02	2020-01-20								+	Glycom A/S	https://open.efsa.europa.eu/questions/EFSA-Q-2019-00204	8	1	366
Request for a scientific opinion on chromium-enriched biomass from Yarrowia lipolytica as a novel food (NF 2018/0556).			EFSA-Q-2018-00769	2020-01-23	Published	Novel Food Authorisation	ON-6005	2018	2018-08-22	2018-10-04	2019-02-18	2020-01-23	2020-03-06	2020		43	137	180	339	43	476	519	562	18.4641	1.53867	2	2019-05-03	2019-10-18							2019-08-30	2019-12-12								+	SKOTAN S.A	https://open.efsa.europa.eu/questions/EFSA-Q-2018-00769	8	2	476
Request for a scientific opinion on selenium-enriched biomass from Yarrowia lipolytica as a novel food (NF 2018/0605).			EFSA-Q-2018-00796	2019-12-18	Published	Novel Food Authorisation	ON-5992	2018	2018-08-22	2018-10-04	2019-02-18	2019-12-18	2020-01-31	2020	2020-03-30	43	137	180	303	44	440	483	527	17.3142	1.44285	1	2019-05-03								2019-08-30									-	SKOTAN S.A	https://open.efsa.europa.eu/questions/EFSA-Q-2018-00796	8	1	440
Request for a scientific opinion on Vitamin D2 Mushroom Powder (NF 2018/0529).			EFSA-Q-2018-00601	2019-11-28	Published	Novel Food Authorisation	ON-5948	2018	2018-07-17	2018-07-24	2018-10-18	2019-11-28	2020-01-21	2020	2020-01-02	7	86	93	406	54	492	499	553	18.1684	1.51403	4	2019-01-30	2019-06-04	2019-10-28	2019-11-26					2019-04-04	2019-08-21	2019-11-12	2019-11-26						+	Oakshire Naturals, LP	https://open.efsa.europa.eu/questions/EFSA-Q-2018-00601	10	3	492
Request for a scientific opinion on Lacto-N-tetraose as a novel food (NF 2018/0524)			EFSA-Q-2018-00589	2019-10-30	Published	Novel Food Authorisation	ON-5907	2018	2018-07-16	2018-07-17	2018-08-30	2019-10-30	2019-12-03	2019	2019-10-31	1	44	45	426	34	470	471	505	16.5914	1.38261	2	2019-02-28	2019-05-27							2019-05-10	2019-08-21								+	Glycom A/S	https://open.efsa.europa.eu/questions/EFSA-Q-2018-00589	9	2	470
Request for a scientific opinion on heat-killed bacteria Mycobacterium manresensis as a novel food (NF 2018/0269)			EFSA-Q-2018-00278	2019-09-19	Published	Novel Food Authorisation	ON-5824	2018	2018-02-23	2018-03-28	2018-06-25	2019-09-19	2019-11-11	2019	2019-09-29	33	89	122	451	53	540	573	626	20.5667	1.71389	3	2018-12-11	2019-05-02	2019-09-06						2019-02-28	2019-08-19	2019-09-09							+	Laboratorio Reig Jofre, S.A.	https://open.efsa.europa.eu/questions/EFSA-Q-2018-00278	10	3	540
Request for a scientific opinion on Nicotinamide Riboside Chloride as a novel food (NF 2018/0233)			EFSA-Q-2018-00480	2019-07-04	Published	Novel Food Authorisation	ON-5775	2018	2018-05-14	2018-06-06	2018-10-08	2019-07-04	2019-08-07	2019	2019-07-27	23	124	147	269	34	393	416	450	14.7844	1.23203	1	2019-02-27								2019-03-20									+	ChromaDex, Inc.	https://open.efsa.europa.eu/questions/EFSA-Q-2018-00480	8	1	393
Request for a scientific opinion on viable embryonated eggs of the whipworm (Trichuris suis) as a novel food (NF 2018/0466).			EFSA-Q-2018-00596	2019-07-03	Published	Novel Food Authorisation	ON-5777	2018	2018-07-20	2018-07-23	2018-10-17	2019-07-02	2019-08-01	2019	2019-09-14	3	86	89	258	30	344	347	377	12.386	1.03217	1	2019-03-05								2019-05-06									-	Enteron Science GmbH	https://open.efsa.europa.eu/questions/EFSA-Q-2018-00596	8	1	345
Request for a scientific opinion on Phenylcapsaicin as a novel food (NF 2018/0189)			EFSA-Q-2018-00280	2019-05-15	Published	Novel Food Authorisation	ON-5718	2018	2018-02-07	2018-03-28	2018-08-28	2019-05-15	2019-06-14	2019	2019-08-07	49	153	202	260	30	413	462	492	16.1643	1.34702	3	2018-11-20	2019-02-07	2019-02-11						2019-01-29	2019-02-11	2019-02-11							+	aXichem AB	https://open.efsa.europa.eu/questions/EFSA-Q-2018-00280	9	2	413
Request for a scientific opinion on Xia Powder 125, a partially defatted chia seed powder as a novel food (NF 2018/0381)			EFSA-Q-2018-00373	2019-05-15	Published	Novel Food Authorisation	ON-5716	2018	2018-04-18	2018-05-03	2018-06-22	2019-05-15	2019-06-12	2019	2019-05-16	15	50	65	327	28	377	392	420	13.7988	1.1499	4	2018-07-26	2018-09-17	2018-11-09	2019-03-13					2018-08-03	2018-09-25	2018-11-14	2019-04-24						+	Cabinet de conseil Nutraveris on behalf of Access Business Group International LLC	https://open.efsa.europa.eu/questions/EFSA-Q-2018-00373	10	3	377
Request for a scientific opinion on 2â€™-Fucosyllactose / difucosyllactose mixture as a novel food (NF 2018/0401)			EFSA-Q-2018-00374	2019-05-15	Published	Novel Food Authorisation	ON-5717	2018	2018-04-30	2018-05-04	2018-06-29	2019-05-15	2019-06-11	2019	2019-07-08	4	56	60	320	27	376	380	407	13.3717	1.11431	2	2018-10-17	2018-12-10							2018-10-29	2019-03-12								+	Glycom A/S	https://open.efsa.europa.eu/questions/EFSA-Q-2018-00374	9	2	376
Request for a scientific opinion on Xia Powder 435 as a novel food (NF 2018/0522).			EFSA-Q-2018-00685	2019-05-15	Published	Novel Food Authorisation	ON-5716	2018	2018-04-18	2018-08-29	2018-10-22	2019-05-15	2019-06-12	2019	2019-09-04	133	54	187	205	28	259	392	420	13.7988	1.1499	4	2018-07-26	2018-09-17	2018-11-09	2019-03-13					2018-08-03	2018-09-25	2018-11-14	2019-04-24						+	ACCESS BUSINESS GROUP INTERNATIONAL LLC	https://open.efsa.europa.eu/questions/EFSA-Q-2018-00685	9	2	259
															Mean	121.938	135.418		633.275	47.6458	767.021	888.958	936.604	30.7714	2.56428	2.71875																	+
															SD	225.428	76.9482		339.03	15.5259	363.559	432.692	436.35	14.3359	1.19466	1.90126																	-
															Min	0	44		179	26	259	289	330	10.8419	0.903491	0
															Max	1430	592		1714	107	1952	2255	2314	76.0246	6.33539	8
[truncated: 15 more columns]

## Sheet: ALL after 2018 INT-ONG-PUB
Subject	Type	Question Number	Last modified on	Phase	Authorisation Type	Output Number	Year	Submission date	Dossier received date	Dossier validated date	Output adopted/approved date	Output published date	publication year	Risk assessment deadline	(A) Time soumission reception	(B) Time reception validation	(AB) EC validation	Time evaluation	Time publication	Time reception-decision	Time submission decision	Time submission publication	Time submission publication (mois)	Time submission publication (year)	Number ADR	Date ADR1	Date ADR2	Date ADR3	Date ADR4	Date ADR5	Date ADR6	Date ADR7	Date ADR8	Answer ADR1	Answer ADR2	Answer ADR3	Answer ADR4	Answer ADR5	Answer ADR6	Answer ADR7	Answer ADR8	Answer ADR9	Positive/negative outcome	Applicants	URL	Step	ADR	Days	Length ADR1
Application for a modification of the authorised 2â€²-Fucosyllactose as a novel food.		EFSA-Q-2021-00643	2024-06-24	Published	Novel Food Application	ON-8334	2021	2021-06-30	2021-11-03	2022-09-28	2023-09-26	2023-11-08	2023	2023-10-03	126	329	455	363	43	692	818	861	28.2875	2.35729	2	2022-12-20	2023-02-28							2023-02-07	2023-03-29								+	Chr. Hansen A/S	https://open.efsa.europa.eu/questions/EFSA-Q-2021-00643	11	1	964	49
Application for modification of use of Xia Powder 435 as a novel food		EFSA-Q-2021-00551	2023-12-14	Published	Novel Food Application	ON-7904	2021	2021-07-26	2021-10-04	2022-03-23	2023-02-27	2023-04-20	2023	2023-06-20	70	170	240	341	52	511	581	633	20.7967	1.73306	4	2022-07-28	2022-10-18	2022-12-12	2023-01-20					2022-09-27	2022-11-21	2022-12-21	2023-01-24						+		https://open.efsa.europa.eu/questions/EFSA-Q-2021-00551	11	1	801	61
Safety of a change in specifications of the novel food oleoresin from Haematococcus pluvialis		EFSA-Q-2022-00588	2023-12-07	Published	Novel Food Application	ON-8338	2022	2022-06-20	2022-09-26	2023-01-12	2023-09-26	2023-11-08	2023		98	108	206	257	43	365	463	506	16.6242	1.38535	0																		+	AstaReal AB	https://open.efsa.europa.eu/questions/EFSA-Q-2022-00588	8	0	437	0
Request for a scientific opinion on Glucosyl hesperidin as a novel food (NF 2021/2455)		EFSA-Q-2021-00329	2024-08-08	Published	Novel Food Application	ON-8911	2021	2021-03-26	2021-06-08	2021-09-23	2024-06-26	2024-08-08	2024	2024-07-22	74	107	181	1007	43	1114	1188	1231	40.4435	3.37029	7	2022-01-26	2022-11-16	2023-02-20	2023-03-28	2023-11-29	2024-05-06	2024-05-31		2022-10-25	2023-01-31	2023-03-08	2023-08-22	2024-04-15	2024-05-15	2024-06-03			+	Nagase Viita Co., Ltd.	https://open.efsa.europa.eu/questions/EFSA-Q-2021-00329	9	2	1157	272
Request for a scientific opinion on Acheta domesticus powder as a novel food (NF 2020/1860)		EFSA-Q-2021-00262	2024-07-29	Published	Novel Food Application	ON-8919	2020	2020-06-11	2021-05-11	2022-01-26	2024-06-26	2024-07-29	2024	2024-07-14	334	260	594	882	33	1142	1476	1509	49.577	4.13142	3	2022-05-18	2023-07-21	2024-01-26						2023-05-05	2024-01-09	2024-04-21							+		https://open.efsa.europa.eu/questions/EFSA-Q-2021-00262	10	2	1175	352
Request for a scientific opinion on Vitamin D2 mushroom powder as a novel food (NF 2020/2226)		EFSA-Q-2020-00849	2024-06-12	Published	Novel Food Application	ON-8817	2020	2020-11-14	2020-12-22	2021-05-28	2024-04-30	2024-06-12	2024	2024-08-14	38	157	195	1068	43	1225	1263	1306	42.9076	3.57563	3	2021-07-16	2022-05-16	2023-07-21						2022-04-11	2023-05-10	2024-04-16							+	Luxidum GmbH	https://open.efsa.europa.eu/questions/EFSA-Q-2020-00849	11	3	1268	269
Request for a scientific opinion on Magnesium L-threonate as a novel food (NF 2021/2453)		EFSA-Q-2021-00203	2024-03-13	Published	Novel Food Application	ON-8656	2021	2021-03-24	2021-04-15	2021-07-22	2024-01-30	2024-03-13	2024	2023-12-05	22	98	120	922	43	1020	1042	1085	35.6468	2.97057	3	2022-01-27	2022-10-10	2023-02-28						2022-07-25	2023-02-09	2023-11-27							+	AIDP, Inc	https://open.efsa.europa.eu/questions/EFSA-Q-2021-00203	9	2	1063	179
Request for a scientific opinion on Ashitaba sap powder as a novel food (NF 2019/1247)		EFSA-Q-2019-00536	2024-03-11	Published	Novel Food Application	ON-8645	2019	2019-08-08	2019-08-22	2019-12-19	2024-02-01	2024-03-11	2024	2024-04-01	14	119	133	1505	39	1624	1638	1677	55.0965	4.59138	5	2020-04-08	2022-02-15	2023-04-27	2023-05-25	2023-09-12				2022-01-17	2022-04-12	2023-05-23	2023-08-23	2023-10-15					+	Japan Bio Science Laboratory Ltd	https://open.efsa.europa.eu/questions/EFSA-Q-2019-00536	20	1	1663	649
Request for a scientific opinion on Isomalto-oligosaccharide as a novel food (NF 2021/2469)		EFSA-Q-2021-00185	2024-02-05	Published	Novel Food Application	ON-8543	2021	2021-03-26	2021-03-29	2021-10-15	2023-12-14	2024-02-05	2024	2024-01-11	3	200	203	790	53	990	993	1046	34.3655	2.86379	1	2022-02-18								2022-06-24									-	BioNeutra North America Inc.	https://open.efsa.europa.eu/questions/EFSA-Q-2021-00185	11	2	1043	126
Request for a scientific opinion on Yarrowia lipolytica yeast biomass as a novel food (NF 2020/1908)		EFSA-Q-2020-00491	2024-01-31	Published	Novel Food Application	ON-8416	2020	2020-07-05	2020-07-06	2020-11-09	2023-10-26	2023-11-29	2023	2023-12-09	1	126	127	1081	34	1207	1208	1242	40.8049	3.40041	2	2021-03-16	2021-09-21							2021-07-16	2023-09-24								+	Skotan S.A.	https://open.efsa.europa.eu/questions/EFSA-Q-2020-00491	13	2	1304	122
Request for a scientific opinion on Monosodium salt of L-5-methyltetrahydrofolic acid as a novel food (NF 2020/2160)		EFSA-Q-2021-00079	2024-01-31	Published	Novel Food Application	ON-8417	2020	2020-11-12	2021-02-03	2021-06-28	2023-10-26	2023-11-29	2023	2023-11-26	83	145	228	850	34	995	1078	1112	36.5339	3.04449	7	2021-09-14	2022-01-28	2022-03-09	2022-11-04	2023-02-07	2023-05-26	2023-07-11		2022-01-10	2022-02-17	2022-09-02	2023-02-07	2023-05-03	2023-06-15	2023-08-09			+	Merck & Cie	https://open.efsa.europa.eu/questions/EFSA-Q-2021-00079	11	3	1092	118
Request for a scientific opinion on Helix Complex Snail Mucus (HSM) as a novel food (NF 2019/1077)		EFSA-Q-2019-00388	2024-01-24	Published	Novel Food Application	ON-8492	2019	2019-05-02	2019-06-19		2023-11-29	2024-01-24	2024		48				56	1624	1672	1728	56.7721	4.73101	8	2020-03-16	2020-05-04	2020-05-20	2020-06-12	2020-07-20	2021-08-09	2022-09-23	2023-07-07	2020-05-01	2020-05-04	2020-05-21	2020-07-02	2021-07-20	2022-09-05	2023-06-19	2023-08-03	2023-08-28	-	HELIXPHARMA S.R.L.	https://open.efsa.europa.eu/questions/EFSA-Q-2019-00388	22	2	1680	46
Request for a scientific opinion on Isomaltulose syrup (dried) (NF 2018/0330).		EFSA-Q-2018-00609	2024-01-22	Published	Novel Food Application	ON-8491	2018	2018-04-30	2018-07-26	2019-03-21	2023-11-29	2024-01-22	2024	2023-12-24	87	238	325	1714	54	1952	2039	2093	68.7639	5.73032	3	2019-07-05	2020-10-21	2023-06-19						2020-03-23	2021-02-22	2023-09-30							+	Evonik Creavis Gmbh	https://open.efsa.europa.eu/questions/EFSA-Q-2018-00609	28	3	2006	262
Request for a scientific opinion on Eurycoma longofolia (tongkat ali) root extract as a novel food (NF 2018/0169)		EFSA-Q-2018-00106	2023-12-07	Published	Novel Food Application	ON-6937	2016	2016-08-09	2018-02-09	2018-05-02	2021-10-27	2021-12-22	2021	2021-11-06	549	82	631	1274	56	1356	1905	1961	64.4271	5.36893	3	2018-05-25	2018-12-14	2019-09-27						2018-06-28	2019-08-20	2021-09-27							-	Biotropics Malaysia Berhad	https://open.efsa.europa.eu/questions/EFSA-Q-2018-00106	28	3	2127	34
[truncated: 259 more rows]
[truncated: 14 more columns]
